# Supplementary material for: Recent human evolution has shaped geographical differences in susceptibility to disease
Source: BMC Genomics. 2011 Jan 24;12:55. doi: 10.1186/1471-2164-12-55 (PMC3039608; doi:10.1186/1471-2164-12-55)
Supplement: Additional file 2 — Main Features and Population Differentiation values in the selected 890 associations from the Global Set. [file 1471-2164-12-55-S2.XLS]

## Sheet: S1
	Associations			Studies world-wide				Europe-Asia		Europe-Africa		Asia-Africa		Global
	GENE	ENSEMBL	DISEASEa	TOT.b	POS.b	NEG.b	REPLI.b	FST	SNP	FST	SNP	FST	SNP	FST	SNP
	A2M	ENSG00000175899	ADa	43	12	31	27.91	0.167	44	0.109	63	0.252	64	0.179	65
	ACE	ENSG00000159640	ADa	13	7	6	53.85	0.058	14	0.093	18	0.093	18	0.089	18
	APBB1	ENSG00000166313	ADa	6	3	3	50	0.071	24	0.090	31	0.157	31	0.106	33
	APOC1	ENSG00000130208	ADa	5	4	1	80	-	-	0.164	3	0.197	3	0.177	3
	APP	ENSG00000142192	ADa	6	4	2	66.67	0.072	303	0.132	348	0.139	342	0.121	353
	BACE1	ENSG00000186318	ADa	8	4	4	50	0.192	18	0.118	17	0.089	19	0.154	20
	BCHE	ENSG00000114200	ADa	11	6	5	54.55	0.014	62	0.142	74	0.187	73	0.127	74
	BDNF	ENSG00000176697	ADa	16	7	9	43.75	0.136	34	0.130	44	0.175	41	0.154	44
	CHAT	ENSG00000070748	ADa	8	4	4	50	0.122	81	0.114	110	0.128	111	0.128	116
	CST3	ENSG00000101439	ADa	9	6	3	66.67	0.044	8	0.071	9	0.089	9	0.074	9
	CTSD	ENSG00000117984	ADa	13	3	10	23.08	0.001	2	0.097	2	0.075	2	0.045	2
	CYP46A1	ENSG00000036530	ADa	13	9	4	69.23	0.031	33	0.098	35	0.095	35	0.081	35
	DLST	ENSG00000119689	ADa	5	3	2	60	0.008	5	0.231	6	0.214	6	0.147	6
	HTR2A	ENSG00000102468	ADa	5	5	0	100	0.073	114	0.072	129	0.138	126	0.098	132
	IDE	ENSG00000119912	ADa	8	5	3	62.5	0.067	50	0.104	62	0.111	65	0.108	65
	IL1A	ENSG00000115008	ADa	9	6	3	66.67	0.155	12	0.071	19	0.185	18	0.134	19
	IL1B	ENSG00000125538	ADa	4	4	0	100	0.105	3	0.147	3	0.035	3	0.098	3
	LRP1	ENSG00000123384	ADa	9	4	5	44.44	0.032	26	0.073	32	0.066	30	0.051	34
	MAPT	ENSG00000186868	ADa	11	3	8	27.27	0.192	159	0.152	169	0.074	91	0.170	171
	MME	ENSG00000196549	ADa	4	1	3	25	0.054	79	0.067	90	0.075	90	0.070	92
	MPO	ENSG00000005381	ADa	8	5	3	62.5	0.002	3	0.115	4	0.046	3	0.031	4
	MTHFR	ENSG00000177000	ADa	5	2	3	40	0.048	32	0.080	36	0.099	39	0.082	40
	NOS1	ENSG00000089250	ADa	4	1	3	25	0.046	194	0.083	242	0.067	240	0.065	253
	NOS3	ENSG00000164867	ADa	9	2	7	22.22	0.069	7	0.072	10	0.076	8	0.065	10
	OLR1	ENSG00000173391	ADa	5	4	1	80	0.126	21	0.181	23	0.085	22	0.134	23
	PLAU	ENSG00000122861	ADa	7	5	2	71.43	0.159	3	0.122	4	0.200	4	0.167	4
	PON1	ENSG00000005421	ADa	9	5	4	55.56	0.091	43	0.111	58	0.118	59	0.107	60
	PRNP	ENSG00000171867	ADa	7	2	5	28.57	0.137	14	0.053	18	0.115	18	0.094	19
	PSEN1	ENSG00000080815	ADa	29	16	13	55.17	0.031	52	0.088	81	0.083	79	0.077	82
	PSEN2	ENSG00000143801	ADa	5	2	3	40	0.023	12	0.125	14	0.065	14	0.066	14
	SERPINA3	ENSG00000196136	ADa	5	2	3	40	0.073	18	0.120	18	0.135	17	0.119	20
	TF	ENSG00000091513	ADa	5	1	4	20	0.064	94	0.067	109	0.051	105	0.057	112
	UBQLN1	ENSG00000135018	ADa	5	2	3	40	0.272	40	0.101	47	0.240	47	0.232	47
	APC	ENSG00000134982	Adenocarcinoma	5	4	1	80	0.096	74	0.146	87	0.241	81	0.167	87
	ADRA2A	ENSG00000150594	ADHDa	5	4	1	80	0.111	1	0.028	1	0.028	1	0.062	1
	DBH	ENSG00000123454	ADHDa	4	2	2	50	0.147	55	0.064	61	0.148	56	0.123	61
	DRD4	ENSG00000069696	ADHDa	29	21	8	72.41	0.007	1	0.092	1	0.061	2	0.054	2
	DRD5	ENSG00000169676	ADHDa	4	2	2	50	-	1	0.000	1	0.004	1	0.002	1
	HTR2A	ENSG00000102468	ADHDa	7	3	4	42.86	0.073	114	0.072	129	0.138	126	0.098	132
	SLC6A3	ENSG00000142319	ADHDa	12	7	5	58.33	0.077	44	0.091	47	0.078	49	0.089	53
	SLC6A4	ENSG00000108576	ADHDa	5	4	1	80	0.108	32	0.145	37	0.260	34	0.174	40
	SNAP25	ENSG00000132639	ADHDa	5	3	2	60	0.065	99	0.105	125	0.093	127	0.085	133
	HTR2A	ENSG00000102468	Affective disorder	4	1	3	25	0.073	114	0.072	129	0.138	126	0.098	132
	SLC6A4	ENSG00000108576	Affective disorder	4	2	2	50	0.108	32	0.145	37	0.260	34	0.174	40
	ADH1B	ENSG00000196616	Alcoholism	13	10	3	76.92	0.228	13	0.146	14	0.349	12	0.263	15
	ALDH2	ENSG00000111275	Alcoholism	10	9	1	90	0.222	21	0.136	19	0.123	23	0.186	24
	CCKAR	ENSG00000163394	Alcoholism	4	2	2	50	0.140	9	0.060	12	0.043	12	0.086	12
	CNR1	ENSG00000118432	Alcoholism	4	3	1	75	0.053	30	0.068	34	0.133	35	0.091	36
	CRHR1	ENSG00000120088	Alcoholism	4	2	2	50	0.163	32	0.120	36	0.213	25	0.171	36
	DRD2	ENSG00000149295	Alcoholism	31	17	14	54.84	0.206	71	0.168	81	0.144	78	0.199	81
	DRD3	ENSG00000151577	Alcoholism	9	1	8	11.11	0.013	45	0.172	60	0.201	58	0.151	61
	DRD4	ENSG00000069696	Alcoholism	7	4	3	57.14	0.007	1	0.092	1	0.061	2	0.054	2
	GABRA2	ENSG00000151834	Alcoholism	5	5	0	100	0.030	90	0.163	104	0.171	101	0.128	105
	GABRA6	ENSG00000145863	Alcoholism	4	3	1	75	0.145	14	0.071	22	0.062	21	0.090	22
	GABRG2	ENSG00000113327	Alcoholism	4	3	1	75	0.103	62	0.060	72	0.082	75	0.085	76
	HTR1B	ENSG00000135312	Alcoholism	9	6	3	66.67	0.024	7	0.074	4	0.078	6	0.039	7
	NPY	ENSG00000122585	Alcoholism	8	7	1	87.5	0.044	23	0.038	29	0.065	23	0.050	30
	OPRM1	ENSG00000112038	Alcoholism	11	7	4	63.64	0.093	293	0.053	303	0.121	306	0.100	312
	SLC6A4	ENSG00000108576	Alcoholism	10	9	1	90	0.108	32	0.145	37	0.260	34	0.174	40
	EPB42	ENSG00000166947	Anemia	6	6	0	100	0.060	11	0.185	11	0.085	12	0.112	12
	HLA-B	ENSG00000204523	Ankylosing spondylitis	6	5	1	83.33	0.066	2	0.037	2	0.029	2	0.047	2
	BDNF	ENSG00000176697	Anorexia Nervosa	5	5	0	100	0.136	34	0.130	44	0.175	41	0.154	44
	HTR2A	ENSG00000102468	Anorexia Nervosa	9	3	6	33.33	0.073	114	0.072	129	0.138	126	0.098	132
	SLC6A4	ENSG00000108576	Anorexia Nervosa	5	4	1	80	0.108	32	0.145	37	0.260	34	0.174	40
	SLC6A4	ENSG00000108576	Anxiety disorder	8	8	0	100	0.108	32	0.145	37	0.260	34	0.174	40
	CIITA	ENSG00000179583	Arthritis	5	1	4	20	0.180	22	0.115	31	0.160	31	0.163	31
	CTLA4	ENSG00000163599	Arthritis	16	10	6	62.5	0.073	2	0.048	4	0.098	4	0.078	4
	FCGR2A	ENSG00000143226	Arthritis	8	5	3	62.5	0.088	35	0.053	35	0.057	35	0.070	37
	FCGR3A	ENSG00000203747	Arthritis	7	4	3	57.14	0.047	11	0.054	15	0.045	12	0.052	15
	FCRL3	ENSG00000160856	Arthritis	6	4	2	66.67	0.004	12	0.149	18	0.165	19	0.119	19
	IL10	ENSG00000136634	Arthritis	5	5	0	100	0.301	13	0.092	13	0.150	12	0.193	14
	IL18	ENSG00000150782	Arthritis	4	3	1	75	0.076	23	0.059	31	0.057	29	0.072	33
	IL2	ENSG00000109471	Arthritis	4	1	3	25	0.129	4	0.165	7	0.135	4	0.135	7
	IL6	ENSG00000136244	Arthritis	7	2	5	28.57	0.256	16	0.122	20	0.194	19	0.205	22
	MEFV	ENSG00000103313	Arthritis	5	4	1	80	0.061	16	0.066	28	0.036	28	0.042	29
	MIF	ENSG00000099964	Arthritis	5	5	0	100	0.014	1	0.003	1	0.000	1	0.003	1
	MMP3	ENSG00000149968	Arthritis	5	4	1	80	0.081	14	0.058	24	0.058	23	0.055	24
	PADI4	ENSG00000159339	Arthritis	10	5	5	50	0.016	87	0.044	95	0.053	89	0.037	95
	PTPN22	ENSG00000134242	Arthritis	18	14	4	77.78	0.092	26	0.176	27	0.322	25	0.208	28
	SLC22A4	ENSG00000197208	Arthritis	5	2	3	40	0.083	71	0.037	73	0.133	72	0.092	76
	TNF	ENSG00000204490	Arthritis	10	4	6	40	0.022	1	0.000	1	0.013	1	0.009	1
	TNFRSF1A	ENSG00000067182	Arthritis	5	3	2	60	0.090	9	0.227	12	0.145	10	0.163	12
	TNFRSF1B	ENSG00000028137	Arthritis	6	3	3	50	0.021	52	0.046	64	0.039	57	0.032	67
	ADAM33	ENSG00000149451	Asthma	16	14	2	87.5	0.031	13	0.104	14	0.064	13	0.066	14
	ADRB2	ENSG00000169252	Asthma	59	28	31	47.46	0.111	4	0.146	4	0.008	3	0.067	4
	ALOX5	ENSG00000012779	Asthma	5	2	3	40	0.056	85	0.074	92	0.087	96	0.077	97
	ALOX5AP	ENSG00000132965	Asthma	6	1	5	16.67	0.036	66	0.125	73	0.136	74	0.110	74
	CCL11	ENSG00000172156	Asthma	4	2	2	50	0.063	5	0.065	5	0.063	5	0.066	5
	CCL2	ENSG00000108691	Asthma	4	3	1	75	0.139	1	0.282	1	0.031	1	0.144	1
	CCL5	ENSG00000161570	Asthma	6	6	0	100	0.067	6	0.103	6	0.103	6	0.107	6
	CCR3	ENSG00000183625	Asthma	7	5	2	71.43	0.033	39	0.117	48	0.126	46	0.103	48
	CD14	ENSG00000170458	Asthma	16	10	6	62.5	0.016	3	0.041	3	0.047	3	0.035	3
	CMA1	ENSG00000092009	Asthma	4	1	3	25	0.045	6	0.133	10	0.128	10	0.100	11
	CTLA4	ENSG00000163599	Asthma	13	5	8	38.46	0.073	2	0.048	4	0.098	4	0.078	4
	EDN1	ENSG00000078401	Asthma	4	3	1	75	0.012	11	0.147	12	0.179	10	0.109	12
	GSTP1	ENSG00000084207	Asthma	7	3	4	42.86	0.003	1	0.091	3	0.109	3	0.095	3
	HLA-DQA1	ENSG00000196735	Asthma	4	3	1	75	0.220	1	0.038	1	0.388	1	0.252	1
	HNMT	ENSG00000150540	Asthma	5	2	3	40	0.006	41	0.098	68	0.105	71	0.083	71
	IFNG	ENSG00000111537	Asthma	10	9	1	90	0.084	7	0.064	9	0.079	9	0.071	10
	IFNGR1	ENSG00000027697	Asthma	5	2	3	40	0.021	19	0.088	16	0.105	16	0.060	19
	IKBKAP	ENSG00000070061	Asthma	5	2	3	40	0.038	131	0.117	134	0.094	132	0.079	138
	IL10	ENSG00000136634	Asthma	11	5	6	45.45	0.301	13	0.092	13	0.150	12	0.193	14
	IL12B	ENSG00000113302	Asthma	9	5	4	55.56	0.052	28	0.068	41	0.062	35	0.058	41
	IL13	ENSG00000169194	Asthma	33	24	9	72.73	0.001	5	0.158	9	0.165	9	0.124	9
	IL1B	ENSG00000125538	Asthma	7	2	5	28.57	0.105	3	0.147	3	0.035	3	0.098	3
	IL3	ENSG00000164399	Asthma	4	1	3	25	0.227	2	0.193	2	0.121	2	0.195	2
	IL4	ENSG00000113520	Asthma	35	20	15	57.14	0.424	15	0.212	21	0.151	22	0.255	22
	IL4R	ENSG00000077238	Asthma	30	17	13	56.67	0.082	48	0.138	77	0.175	74	0.144	77
	IRF1	ENSG00000125347	Asthma	6	2	4	33.33	0.053	13	0.067	13	0.087	12	0.077	13
	MS4A2	ENSG00000149534	Asthma	19	5	14	26.32	0.211	14	0.200	18	0.021	19	0.146	19
	NOS1	ENSG00000089250	Asthma	15	11	4	73.33	0.046	194	0.083	242	0.067	240	0.065	253
	NOS2A	ENSG00000007171	Asthma	5	4	1	80	0.069	31	0.110	37	0.070	38	0.082	38
	NOS3	ENSG00000164867	Asthma	5	4	1	80	0.069	7	0.072	10	0.076	8	0.065	10
	PAFAH	ENSG00000007168	Asthma	7	5	2	71.43	0.064	47	0.113	56	0.146	54	0.121	57
	PTGDR	ENSG00000168229	Asthma	6	3	3	50	0.127	13	0.037	13	0.108	13	0.096	13
	STAT6	ENSG00000166888	Asthma	23	8	15	34.78	0.070	13	0.108	16	0.097	17	0.101	17
	TBX21	ENSG00000073861	Asthma	4	2	2	50	0.064	10	0.034	9	0.072	10	0.059	10
	TBXA2R	ENSG00000006638	Asthma	7	5	2	71.43	0.115	3	0.055	3	0.251	3	0.167	3
	TGFB1	ENSG00000105329	Asthma	7	3	4	42.86	0.100	9	0.127	10	0.051	10	0.077	11
	TLR4	ENSG00000136869	Asthma	4	1	3	25	0.072	18	0.113	31	0.134	30	0.107	32
	TNF	ENSG00000204490	Asthma	19	10	9	52.63	0.022	1	0.000	1	0.013	1	0.009	1
	LTA	ENSG00000204496	Asthma	6	1	5	1666667	-	1	-	1	-	1	-	1
	ABCA1	ENSG00000165029	Atherosclerosis	4	1	3	25	0.081	223	0.168	226	0.164	232	0.148	238
	ACE	ENSG00000159640	Atherosclerosis	12	10	2	83.33	0.058	14	0.093	18	0.093	18	0.089	18
	ADIPOQ	ENSG00000181092	Atherosclerosis	5	5	0	100	0.035	16	0.092	18	0.106	17	0.083	18
	AGT	ENSG00000135744	Atherosclerosis	4	4	0	100	0.090	40	0.098	47	0.084	44	0.090	50
	AGTR1	ENSG00000144891	Atherosclerosis	4	3	1	75	0.016	37	0.123	52	0.162	47	0.111	52
	APOA1	ENSG00000215756	Atherosclerosis	6	5	1	83.33	0.000	1	0.081	1	0.109	1	0.076	1
	APOA5	ENSG00000110243	Atherosclerosis	11	9	2	81.82	0.135	3	0.087	3	0.109	3	0.110	3
	CD14	ENSG00000170458	Atherosclerosis	11	6	5	54.55	0.016	3	0.041	3	0.047	3	0.035	3
	CETP	ENSG00000087237	Atherosclerosis	5	5	0	100	0.049	41	0.101	49	0.088	56	0.077	57
	CRP	ENSG00000132693	Atherosclerosis	5	4	1	80	0.146	3	0.117	6	0.135	6	0.140	6
	CYBA	ENSG00000051523	Atherosclerosis	6	5	1	83.33	0.145	7	0.131	7	0.132	7	0.143	7
	F5	ENSG00000198734	Atherosclerosis	5	1	4	20	0.158	131	0.117	167	0.125	151	0.140	167
	F7	ENSG00000057593	Atherosclerosis	4	2	2	50	0.024	11	0.052	17	0.051	16	0.042	18
	FGB	ENSG00000171564	Atherosclerosis	4	1	3	25	0.026	4	0.054	4	0.009	4	0.029	4
	HMOX1	ENSG00000100292	Atherosclerosis	4	4	0	100	0.011	11	0.265	12	0.264	12	0.218	12
	IL6	ENSG00000136244	Atherosclerosis	4	3	1	75	0.256	16	0.122	20	0.194	19	0.205	22
	IRS1	ENSG00000169047	Atherosclerosis	4	4	0	100	0.094	45	0.093	49	0.059	50	0.083	52
	ITGB3	ENSG00000056345	Atherosclerosis	6	3	3	50	0.066	73	0.044	78	0.061	80	0.059	81
	MMP3	ENSG00000149968	Atherosclerosis	4	4	0	100	0.081	14	0.058	24	0.058	23	0.055	24
	MMP9	ENSG00000100985	Atherosclerosis	4	4	0	100	0.171	10	0.101	12	0.076	12	0.126	12
	MTHFR	ENSG00000177000	Atherosclerosis	6	4	2	66.67	0.048	32	0.080	36	0.099	39	0.082	40
	NOS3	ENSG00000164867	Atherosclerosis	24	19	5	79.17	0.069	7	0.072	10	0.076	8	0.065	10
	PON1	ENSG00000005421	Atherosclerosis	24	17	7	70.83	0.091	43	0.111	58	0.118	59	0.107	60
	PON2	ENSG00000105854	Atherosclerosis	4	2	2	50	0.145	32	0.057	33	0.172	34	0.137	34
	PPARA	ENSG00000186951	Atherosclerosis	5	4	1	80	0.099	64	0.155	100	0.251	88	0.183	102
	RAGE	ENSG00000080823	Atherosclerosis	5	3	2	60	0.056	22	0.160	25	0.264	27	0.184	27
	SERPINE1	ENSG00000106366	Atherosclerosis	9	3	6	33.33	0.054	17	0.048	26	0.057	21	0.057	27
	TLR4	ENSG00000136869	Atherosclerosis	10	4	6	40	0.072	18	0.113	31	0.134	30	0.107	32
	TNF	ENSG00000204490	Atherosclerosis	4	1	3	25	0.022	1	0.000	1	0.013	1	0.009	1
	CD14	ENSG00000170458	Atopy	15	12	3	80	0.016	3	0.041	3	0.047	3	0.035	3
	IL13	ENSG00000169194	Atopy	7	6	1	85.71	0.001	5	0.158	9	0.165	9	0.124	9
	IL4	ENSG00000113520	Atopy	8	7	1	87.5	0.424	15	0.212	21	0.151	22	0.255	22
	IL4R	ENSG00000077238	Atopy	16	10	6	62.5	0.082	48	0.138	77	0.175	74	0.144	77
	MS4A2	ENSG00000149534	Atopy	4	2	2	50	0.211	14	0.200	18	0.021	19	0.146	19
	STAT6	ENSG00000166888	Atopy	6	6	0	100	0.070	13	0.108	16	0.097	17	0.101	17
	HOXA1	ENSG00000105991	Autism	5	2	3	40	0.074	3	0.122	2	0.203	3	0.137	3
	SLC25A12	ENSG00000115840	Autism	5	2	3	40	0.033	57	0.150	56	0.169	58	0.123	60
	SLC6A4	ENSG00000108576	Autism	6	2	4	33.33	0.108	32	0.145	37	0.260	34	0.174	40
	DRD4	ENSG00000069696	Behavioral disorder	15	6	9	40	0.007	1	0.092	1	0.061	2	0.054	2
	HTR2A	ENSG00000102468	Behavioral disorder	7	3	4	42.86	0.073	114	0.072	129	0.138	126	0.098	132
	SLC6A3	ENSG00000142319	Behavioral disorder	4	3	1	75	0.077	44	0.091	47	0.078	49	0.089	53
	SLC6A4	ENSG00000108576	Behavioral disorder	21	15	6	71.43	0.108	32	0.145	37	0.260	34	0.174	40
	HLA-B	ENSG00000204523	Behçet's disease	11	10	1	90.91	0.066	2	0.037	2	0.029	2	0.047	2
	MICA	ENSG00000183214	Behçet's disease	4	3	1	75	0.034	47	0.105	48	0.075	48	0.074	48
	NOS3	ENSG00000164867	Behçet's disease	8	6	2	75	0.069	7	0.072	10	0.076	8	0.065	10
	BDNF	ENSG00000176697	Bipolar disorder	10	5	5	50	0.136	34	0.130	44	0.175	41	0.154	44
	COMT	ENSG00000093010	Bipolar disorder	11	4	7	36.36	0.093	17	0.065	20	0.081	21	0.086	21
	DRD2	ENSG00000149295	Bipolar disorder	7	2	5	28.57	0.206	71	0.168	81	0.144	78	0.199	81
	DRD3	ENSG00000151577	Bipolar disorder	7	2	5	28.57	0.013	45	0.172	60	0.201	58	0.151	61
	DRD4	ENSG00000069696	Bipolar disorder	6	3	3	50	0.007	1	0.092	1	0.061	2	0.054	2
	GSK3B	ENSG00000082701	Bipolar disorder	4	2	2	50	0.144	97	0.183	137	0.171	133	0.171	138
	HTR2A	ENSG00000102468	Bipolar disorder	9	4	5	44.44	0.073	114	0.072	129	0.138	126	0.098	132
	KCNN3	ENSG00000143603	Bipolar disorder	4	1	3	25	0.128	201	0.095	244	0.176	242	0.142	247
	SLC6A4	ENSG00000108576	Bipolar disorder	12	10	2	83.33	0.108	32	0.145	37	0.260	34	0.174	40
	CCND1	ENSG00000110092	Bladder cancer	5	3	2	60	0.144	2	0.059	4	0.169	3	0.103	4
	NAT2	ENSG00000156006	Bladder cancer	6	6	0	100	0.229	18	0.054	19	0.142	17	0.145	19
	TP53	ENSG00000141510	Bladder cancer	5	5	0	100	0.059	9	0.161	11	0.152	12	0.136	12
	AHSG	ENSG00000145192	BMDa	5	4	1	80	0.020	8	0.079	8	0.130	8	0.080	8
	BGLAP	ENSG00000160783	BMDa	5	4	1	80	0.034	10	0.057	10	0.074	10	0.057	10
	CALCR	ENSG00000004948	BMDa	11	10	1	90.91	0.141	155	0.198	208	0.134	206	0.158	209
	CASR	ENSG00000036828	BMDa	13	4	9	30.77	0.156	184	0.070	214	0.164	207	0.143	216
	COL1A1	ENSG00000108821	BMDa	37	25	12	67.57	0.067	15	0.032	15	0.084	16	0.066	17
	COL1A2	ENSG00000164692	BMDa	4	3	1	75	0.063	65	0.111	64	0.069	61	0.077	65
	CYP17A1	ENSG00000148795	BMDa	7	6	1	85.71	0.054	13	0.125	15	0.071	14	0.073	15
	CYP19A1	ENSG00000137869	BMDa	7	7	0	100	0.067	137	0.184	139	0.111	141	0.113	148
	ESR1	ENSG00000091831	BMDa	24	19	5	79.17	0.095	375	0.156	427	0.085	429	0.108	453
	ESR2	ENSG00000140009	BMDa	13	11	2	84.62	0.066	183	0.151	192	0.149	194	0.131	202
	IGF1	ENSG00000017427	BMDa	4	4	0	100	0.068	58	0.058	75	0.060	74	0.060	81
	IL6	ENSG00000136244	BMDa	12	12	0	100	0.256	16	0.122	20	0.194	19	0.205	22
	KL	ENSG00000133116	BMDa	8	8	0	100	0.087	79	0.118	83	0.116	80	0.100	84
	LRP5	ENSG00000162337	BMDa	12	11	1	91.67	0.039	70	0.156	97	0.205	97	0.155	98
	PTH	ENSG00000152266	BMDa	5	2	3	40	0.119	5	0.115	6	0.096	6	0.118	6
	RUNX2	ENSG00000124813	BMDa	5	5	0	100	0.122	193	0.116	202	0.147	195	0.135	211
	TGFB1	ENSG00000105329	BMDa	9	7	2	77.78	0.100	9	0.127	10	0.051	10	0.077	11
	TNFRSF11B	ENSG00000164761	BMDa	8	5	3	62.5	0.054	72	0.109	96	0.084	92	0.081	99
	TNFRSF1B	ENSG00000028137	BMDa	5	4	1	80	0.021	52	0.046	64	0.039	57	0.032	67
	VDR	ENSG00000111424	BMDa	37	27	10	72.97	0.094	69	0.091	89	0.137	86	0.104	95
	APEX1	ENSG00000100823	Breast cancer	4	3	1	75	0.031	2	0.025	1	0.026	1	0.028	2
	ATM	ENSG00000149311	Breast cancer	14	4	10	28.57	0.020	101	0.078	151	0.074	137	0.055	165
	BARD1	ENSG00000138376	Breast cancer	5	3	2	60	0.051	102	0.052	112	0.073	113	0.062	114
	BRCA1	ENSG00000012048	Breast cancer	22	16	6	72.73	0.023	44	0.156	53	0.144	53	0.112	57
	BRCA2	ENSG00000139618	Breast cancer	11	7	4	63.64	0.035	102	0.041	129	0.069	128	0.049	139
	CCND1	ENSG00000110092	Breast cancer	5	2	3	40	0.144	2	0.059	4	0.169	3	0.103	4
	CHEK2	ENSG00000183765	Breast cancer	18	8	10	44.44	0.087	36	0.099	37	0.057	36	0.078	39
	COMT	ENSG00000093010	Breast cancer	8	6	2	75	0.093	17	0.065	20	0.081	21	0.086	21
	CYP17A1	ENSG00000148795	Breast cancer	14	9	5	64.29	0.054	13	0.125	15	0.071	14	0.073	15
	CYP19A1	ENSG00000137869	Breast cancer	8	4	4	50	0.067	137	0.184	139	0.111	141	0.113	148
	CYP1A1	ENSG00000140465	Breast cancer	6	6	0	100	0.100	2	0.097	5	0.077	4	0.081	5
	CYP1B1	ENSG00000138061	Breast cancer	17	10	7	58.82	0.106	10	0.114	14	0.215	14	0.161	14
	ERBB2	ENSG00000141736	Breast cancer	10	5	5	50	0.072	4	0.100	7	0.035	7	0.057	7
	ESR1	ENSG00000091831	Breast cancer	4	3	1	75	0.095	375	0.156	427	0.085	429	0.108	453
	GSTM1	ENSG00000134184	Breast cancer	5	2	3	40	0.000	1	0.053	1	0.073	1	0.055	1
	GSTP1	ENSG00000084207	Breast cancer	5	5	0	100	0.003	1	0.091	3	0.109	3	0.095	3
	IGF1	ENSG00000017427	Breast cancer	5	3	2	60	0.068	58	0.058	75	0.060	74	0.060	81
	IGFBP3	ENSG00000146674	Breast cancer	8	3	5	37.5	0.143	6	0.032	7	0.087	7	0.082	7
	MDM2	ENSG00000135679	Breast cancer	5	1	4	20	0.059	15	0.226	24	0.264	23	0.237	24
	MTHFR	ENSG00000177000	Breast cancer	4	2	2	50	0.048	32	0.080	36	0.099	39	0.082	40
	NAT2	ENSG00000156006	Breast cancer	7	4	3	57.14	0.229	18	0.054	19	0.142	17	0.145	19
	NOS3	ENSG00000164867	Breast cancer	4	3	1	75	0.069	7	0.072	10	0.076	8	0.065	10
	PGR	ENSG00000082175	Breast cancer	6	5	1	83.33	0.159	130	0.097	171	0.109	169	0.133	176
	RAD51	ENSG00000051180	Breast cancer	8	4	4	50	0.262	18	0.041	24	0.232	23	0.175	24
	SERPINE1	ENSG00000106366	Breast cancer	4	3	1	75	0.054	17	0.048	26	0.057	21	0.057	27
	SOD2	ENSG00000112096	Breast cancer	15	10	5	66.67	0.098	7	0.053	9	0.067	7	0.073	9
	SULT1A1	ENSG00000196502	Breast cancer	11	11	0	100	0.117	3	0.245	7	0.382	7	0.292	7
	TGFB1	ENSG00000105329	Breast cancer	6	4	2	66.67	0.100	9	0.127	10	0.051	10	0.077	11
	TP53	ENSG00000141510	Breast cancer	10	9	1	90	0.059	9	0.161	11	0.152	12	0.136	12
	VDR	ENSG00000111424	Breast cancer	7	5	2	71.43	0.094	69	0.091	89	0.137	86	0.104	95
	XRCC1	ENSG00000073050	Breast cancer	8	4	4	50	0.058	39	0.043	46	0.065	45	0.049	48
	XRCC2	ENSG00000196584	Breast cancer	4	1	3	25	0.050	29	0.095	40	0.067	35	0.067	43
	XRCC3	ENSG00000126215	Breast cancer	7	4	3	57.14	0.074	21	0.066	24	0.071	22	0.067	26
	IL8	ENSG00000169429	Bronchiolitis	5	5	0	100	0.011	1	0.190	3	0.174	3	0.153	3
	NOS3	ENSG00000164867	Bronchiolitis	4	3	1	75	0.069	7	0.072	10	0.076	8	0.065	10
	TNF	ENSG00000204490	Bronchiolitis	4	1	3	25	0.022	1	0.000	1	0.013	1	0.009	1
	ACE	ENSG00000159640	CADa	13	9	4	69.23	0.058	14	0.093	18	0.093	18	0.089	18
	CD14	ENSG00000170458	CADa	6	2	4	33.33	0.016	3	0.041	3	0.047	3	0.035	3
	CETP	ENSG00000087237	CADa	4	4	0	100	0.049	41	0.101	49	0.088	56	0.077	57
	CYBA	ENSG00000051523	CADa	7	4	3	57.14	0.145	7	0.131	7	0.132	7	0.143	7
	GNB3	ENSG00000111664	CADa	4	3	1	75	0.040	3	0.168	3	0.182	4	0.117	4
	HMOX1	ENSG00000100292	CADa	5	5	0	100	0.011	11	0.265	12	0.264	12	0.218	12
	IL6	ENSG00000136244	CADa	4	3	1	75	0.256	16	0.122	20	0.194	19	0.205	22
	LIPC	ENSG00000166035	CADa	6	5	1	83.33	0.089	216	0.114	292	0.085	291	0.095	298
	LPL	ENSG00000175445	CADa	5	4	1	80	0.027	48	0.106	62	0.131	63	0.098	65
	NOS3	ENSG00000164867	CADa	30	15	15	50	0.069	7	0.072	10	0.076	8	0.065	10
	PON1	ENSG00000005421	CADa	10	8	2	80	0.091	43	0.111	58	0.118	59	0.107	60
	RET	ENSG00000165731	Cancer	5	5	0	100	0.066	49	0.094	59	0.173	55	0.114	59
	ALDH2	ENSG00000111275	CLDa	4	4	0	100	0.222	21	0.136	19	0.123	23	0.186	24
	ATP7B	ENSG00000123191	CLDa	6	5	1	83.33	0.033	58	0.121	64	0.162	59	0.105	65
	CCL2	ENSG00000108691	CLDa	5	3	2	60	0.139	1	0.282	1	0.031	1	0.144	1
	CD14	ENSG00000170458	CLDa	4	3	1	75	0.016	3	0.041	3	0.047	3	0.035	3
	CTLA4	ENSG00000163599	CLDa	12	7	5	58.33	0.073	2	0.048	4	0.098	4	0.078	4
	HFE	ENSG00000010704	CLDa	5	3	2	60	0.095	9	0.050	8	0.148	8	0.109	9
	HLA-DQA1	ENSG00000196735	CLDa	5	4	1	80	0.220	1	0.038	1	0.388	1	0.252	1
	IFNG	ENSG00000111537	CLDa	10	7	3	70	0.084	7	0.064	9	0.079	9	0.071	10
	IL10	ENSG00000136634	CLDa	10	4	6	40	0.301	13	0.092	13	0.150	12	0.193	14
	TNF	ENSG00000204490	CLDa	9	5	4	55.56	0.022	1	0.000	1	0.013	1	0.009	1
	VDR	ENSG00000111424	CLDa	4	4	0	100	0.094	69	0.091	89	0.137	86	0.104	95
	MSX1	ENSG00000163132	Cleft lip	4	2	2	50	0.130	1	0.025	1	0.035	1	0.070	1
	TGFA	ENSG00000163235	Cleft lip	8	6	2	75	0.020	141	0.105	190	0.132	185	0.098	193
	ACE	ENSG00000159640	Coagulation disorder	4	3	1	75	0.058	14	0.093	18	0.093	18	0.089	18
	CCND1	ENSG00000110092	Coagulation disorder	5	3	2	60	0.144	2	0.059	4	0.169	3	0.103	4
	CRP	ENSG00000132693	Coagulation disorder	9	6	3	66.67	0.146	3	0.117	6	0.135	6	0.140	6
	CYP2C9	ENSG00000138109	Coagulation disorder	9	8	1	88.89	0.079	50	0.069	62	0.110	51	0.084	63
	F13A1	ENSG00000124491	Coagulation disorder	12	4	8	33.33	0.083	290	0.093	319	0.143	310	0.112	331
	F2	ENSG00000180210	Coagulation disorder	23	12	11	52.17	0.196	20	0.123	28	0.220	25	0.199	28
	F5	ENSG00000198734	Coagulation disorder	31	16	15	51.61	0.158	131	0.117	167	0.125	151	0.140	167
	F7	ENSG00000057593	Coagulation disorder	4	4	0	100	0.024	11	0.052	17	0.051	16	0.042	18
	FGA	ENSG00000171560	Coagulation disorder	6	4	2	66.67	0.031	8	0.050	10	0.056	8	0.045	11
	FGB	ENSG00000171564	Coagulation disorder	12	7	5	58.33	0.026	4	0.054	4	0.009	4	0.029	4
	GP1BA	ENSG00000185245	Coagulation disorder	6	5	1	83.33	0.000	1	0.065	2	0.063	2	0.051	2
	HBB	ENSG00000188170	Coagulation disorder	4	4	0	100	0.088	36	0.120	44	0.167	46	0.146	48
	ITGA2	ENSG00000164171	Coagulation disorder	5	3	2	60	0.052	199	0.067	228	0.084	225	0.066	235
	ITGB3	ENSG00000056345	Coagulation disorder	5	2	3	40	0.066	73	0.044	78	0.061	80	0.059	81
	JAK2	ENSG00000096968	Coagulation disorder	5	5	0	100	0.012	93	0.180	104	0.166	104	0.129	105
	MTHFR	ENSG00000177000	Coagulation disorder	16	7	9	43.75	0.048	32	0.080	36	0.099	39	0.082	40
	PROC	ENSG00000115718	Coagulation disorder	5	4	1	80	0.038	7	0.130	10	0.168	11	0.117	11
	SERPINE1	ENSG00000106366	Coagulation disorder	11	6	5	54.55	0.054	17	0.048	26	0.057	21	0.057	27
	TFPI	ENSG00000003436	Coagulation disorder	4	2	2	50	0.071	67	0.087	105	0.079	105	0.075	111
	THBD	ENSG00000178726	Coagulation disorder	4	1	3	25	0.004	1	0.176	1	0.210	1	0.111	1
	CTLA4	ENSG00000163599	Coeliac disease	6	5	1	83.33	0.073	2	0.048	4	0.098	4	0.078	4
	HLA-DQA1	ENSG00000196735	Coeliac disease	7	4	3	57.14	0.220	1	0.038	1	0.388	1	0.252	1
	APC	ENSG00000134982	Colorectal cancer	11	7	4	63.64	0.096	74	0.146	87	0.241	81	0.167	87
	CCND1	ENSG00000110092	Colorectal cancer	9	6	3	66.67	0.144	2	0.059	4	0.169	3	0.103	4
	CHEK2	ENSG00000183765	Colorectal cancer	4	1	3	25	0.087	36	0.099	37	0.057	36	0.078	39
	CYP1A2	ENSG00000140505	Colorectal cancer	5	2	3	40	0.123	8	0.244	6	0.047	8	0.135	8
	CYP2C9	ENSG00000138109	Colorectal cancer	5	4	1	80	0.079	50	0.069	62	0.110	51	0.084	63
	EPHX1	ENSG00000143819	Colorectal cancer	4	2	2	50	0.043	19	0.113	20	0.170	19	0.109	21
	GSTM1	ENSG00000134184	Colorectal cancer	8	3	5	37.5	0.000	1	0.053	1	0.073	1	0.055	1
	GSTP1	ENSG00000084207	Colorectal cancer	4	3	1	75	0.003	1	0.091	3	0.109	3	0.095	3
	KRAS	ENSG00000133703	Colorectal cancer	6	5	1	83.33	0.091	45	0.110	49	0.243	46	0.164	49
	MLH1	ENSG00000076242	Colorectal cancer	6	5	1	83.33	0.134	32	0.054	56	0.103	54	0.092	57
	MMP1	ENSG00000196611	Colorectal cancer	6	5	1	83.33	0.089	19	0.084	22	0.100	22	0.085	22
	MMP2	ENSG00000087245	Colorectal cancer	4	3	1	75	0.060	35	0.094	41	0.044	38	0.063	41
	MMP3	ENSG00000149968	Colorectal cancer	5	3	2	60	0.081	14	0.058	24	0.058	23	0.055	24
	MTHFR	ENSG00000177000	Colorectal cancer	7	6	1	85.71	0.048	32	0.080	36	0.099	39	0.082	40
	MUTYH	ENSG00000132781	Colorectal cancer	4	4	0	100	0.055	4	0.075	6	0.099	4	0.082	6
	NAT1	ENSG00000171428	Colorectal cancer	4	1	3	25	0.102	24	0.086	31	0.083	30	0.090	31
	NAT2	ENSG00000156006	Colorectal cancer	6	2	4	33.33	0.229	18	0.054	19	0.142	17	0.145	19
	SULT1A1	ENSG00000196502	Colorectal cancer	5	5	0	100	0.117	3	0.245	7	0.382	7	0.292	7
	TP53	ENSG00000141510	Colorectal cancer	7	5	2	71.43	0.059	9	0.161	11	0.152	12	0.136	12
	UGT1A1	ENSG00000167165	Colorectal cancer	4	4	0	100	0.068	258	0.076	273	0.146	243	0.096	278
	XRCC1	ENSG00000073050	Colorectal cancer	4	1	3	25	0.058	39	0.043	46	0.065	45	0.049	48
	DEFB1	ENSG00000164825	COPDa	6	2	4	33.33	0.019	34	0.117	42	0.066	41	0.055	44
	EPHX1	ENSG00000143819	COPDa	9	7	2	77.78	0.043	19	0.113	20	0.170	19	0.109	21
	GSTP1	ENSG00000084207	COPDa	5	1	4	20	0.003	1	0.091	3	0.109	3	0.095	3
	IL13	ENSG00000169194	COPDa	4	4	0	100	0.001	5	0.158	9	0.165	9	0.124	9
	MMP9	ENSG00000100985	COPDa	4	4	0	100	0.171	10	0.101	12	0.076	12	0.126	12
	TNF	ENSG00000204490	COPDa	6	3	3	50	0.022	1	0.000	1	0.013	1	0.009	1
	ACE	ENSG00000159640	Cough	4	3	1	75	0.058	14	0.093	18	0.093	18	0.089	18
	PRNP	ENSG00000171867	CJDa	9	8	1	88.89	0.137	14	0.053	18	0.115	18	0.094	19
	INSL3	ENSG00000105639	Cryptorchidism	6	3	3	50	0.074	20	0.138	26	0.115	24	0.112	26
	ACE	ENSG00000159640	Stroke - CVAa	12	5	7	41.67	0.058	14	0.093	18	0.093	18	0.089	18
	ALOX5AP	ENSG00000132965	Stroke - CVAa	4	4	0	100	0.036	66	0.125	73	0.136	74	0.110	74
	CD14	ENSG00000170458	Stroke - CVAa	6	1	5	16.67	0.016	3	0.041	3	0.047	3	0.035	3
	ELN	ENSG00000049540	Stroke - CVAa	5	2	3	40	0.083	14	0.096	14	0.052	14	0.077	14
	ENG	ENSG00000106991	Stroke - CVAa	5	1	4	20	0.134	16	0.147	20	0.193	18	0.172	20
	F13A1	ENSG00000124491	Stroke - CVAa	6	4	2	66.67	0.083	290	0.093	319	0.143	310	0.112	331
	F2	ENSG00000180210	Stroke - CVAa	5	1	4	20	0.196	20	0.123	28	0.220	25	0.199	28
	F5	ENSG00000198734	Stroke - CVAa	6	1	5	16.67	0.158	131	0.117	167	0.125	151	0.140	167
	F7	ENSG00000057593	Stroke - CVAa	6	2	4	33.33	0.024	11	0.052	17	0.051	16	0.042	18
	FGB	ENSG00000171564	Stroke - CVAa	9	8	1	88.89	0.026	4	0.054	4	0.009	4	0.029	4
	ITGB3	ENSG00000056345	Stroke - CVAa	4	3	1	75	0.066	73	0.044	78	0.061	80	0.059	81
	LPL	ENSG00000175445	Stroke - CVAa	4	4	0	100	0.027	48	0.106	62	0.131	63	0.098	65
	MMP9	ENSG00000100985	Stroke - CVAa	4	1	3	25	0.171	10	0.101	12	0.076	12	0.126	12
	MTHFR	ENSG00000177000	Stroke - CVAa	10	4	6	40	0.048	32	0.080	36	0.099	39	0.082	40
	NOS3	ENSG00000164867	Stroke - CVAa	17	11	6	64.71	0.069	7	0.072	10	0.076	8	0.065	10
	PDE4D	ENSG00000113448	Stroke - CVAa	5	3	2	60	0.105	454	0.080	485	0.101	481	0.103	495
	PON1	ENSG00000005421	Stroke - CVAa	12	7	5	58.33	0.091	43	0.111	58	0.118	59	0.107	60
	PON2	ENSG00000105854	Stroke - CVAa	4	2	2	50	0.145	32	0.057	33	0.172	34	0.137	34
	SERPINA3	ENSG00000196136	Stroke - CVAa	7	5	2	71.43	0.073	18	0.120	18	0.135	17	0.119	20
	SERPINE1	ENSG00000106366	Stroke - CVAa	13	6	7	46.15	0.054	17	0.048	26	0.057	21	0.057	27
	CFTR	ENSG00000001626	Cystic fibrosis	5	5	0	100	0.112	128	0.140	160	0.206	152	0.156	164
	NOS1	ENSG00000089250	Cystic fibrosis	4	4	0	100	0.046	194	0.083	242	0.067	240	0.065	253
	IL6	ENSG00000136244	Dementia	4	2	2	50	0.256	16	0.122	20	0.194	19	0.205	22
	MAPT	ENSG00000186868	Dementia	4	3	1	75	0.192	159	0.152	169	0.074	91	0.170	171
	BDNF	ENSG00000176697	Depression	8	6	2	75	0.136	34	0.130	44	0.175	41	0.154	44
	DRD2	ENSG00000149295	Depression	4	2	2	50	0.206	71	0.168	81	0.144	78	0.199	81
	GNB3	ENSG00000111664	Depression	5	5	0	100	0.040	3	0.168	3	0.182	4	0.117	4
	HTR2A	ENSG00000102468	Depression	10	7	3	70	0.073	114	0.072	129	0.138	126	0.098	132
	SLC6A4	ENSG00000108576	Depression	25	18	7	72	0.108	32	0.145	37	0.260	34	0.174	40
	TPH1	ENSG00000129167	Depression	11	8	3	72.73	0.040	18	0.143	18	0.149	16	0.107	18
	CMA1	ENSG00000092009	Dermatitis Eczema	5	1	4	20	0.045	6	0.133	10	0.128	10	0.100	11
	IL13	ENSG00000169194	Dermatitis Eczema	5	3	2	60	0.001	5	0.158	9	0.165	9	0.124	9
	IL4	ENSG00000113520	Dermatitis Eczema	5	3	2	60	0.424	15	0.212	21	0.151	22	0.255	22
	IL4R	ENSG00000077238	Dermatitis Eczema	13	4	9	30.77	0.082	48	0.138	77	0.175	74	0.144	77
	TNF	ENSG00000204490	Dermatitis Eczema	4	3	1	75	0.022	1	0.000	1	0.013	1	0.009	1
	GSTM1	ENSG00000134184	DNA damage	5	3	2	60	0.000	1	0.053	1	0.073	1	0.055	1
	GSTP1	ENSG00000084207	DNA damage	4	3	1	75	0.003	1	0.091	3	0.109	3	0.095	3
	XRCC1	ENSG00000073050	DNA damage	4	4	0	100	0.058	39	0.043	46	0.065	45	0.049	48
	COMT	ENSG00000093010	Drug abuse	6	3	3	50	0.093	17	0.065	20	0.081	21	0.086	21
	CYP2A6	ENSG00000213052	Drug abuse	16	13	3	81.25	0.037	5	0.041	5	0.009	5	0.030	5
	DRD2	ENSG00000149295	Drug abuse	16	5	11	31.25	0.206	71	0.168	81	0.144	78	0.199	81
	DRD3	ENSG00000151577	Drug abuse	4	1	3	25	0.013	45	0.172	60	0.201	58	0.151	61
	DRD4	ENSG00000069696	Drug abuse	7	5	2	71.43	0.007	1	0.092	1	0.061	2	0.054	2
	HTR2A	ENSG00000102468	Drug abuse	4	1	3	25	0.073	114	0.072	129	0.138	126	0.098	132
	OPRM1	ENSG00000112038	Drug abuse	11	8	3	72.73	0.093	293	0.053	303	0.121	306	0.100	312
	SLC6A3	ENSG00000142319	Drug abuse	7	5	2	71.43	0.077	44	0.091	47	0.078	49	0.089	53
	SLC6A4	ENSG00000108576	Drug abuse	7	3	4	42.86	0.108	32	0.145	37	0.260	34	0.174	40
	TP53	ENSG00000141510	Drug abuse	4	4	0	100	0.059	9	0.161	11	0.152	12	0.136	12
	ABCB1	ENSG00000085563	Drug metabolism	40	21	19	52.5	0.090	149	0.103	152	0.114	154	0.099	163
	ABCC2	ENSG00000023839	Drug metabolism	6	5	1	83.33	0.037	40	0.029	55	0.052	56	0.042	58
	CYP1A2	ENSG00000140505	Drug metabolism	4	1	3	25	0.123	8	0.244	6	0.047	8	0.135	8
	CYP2B6	ENSG00000197408	Drug metabolism	8	6	2	75	0.018	34	0.084	36	0.093	36	0.066	36
	CYP2C19	ENSG00000165841	Drug metabolism	35	21	14	60	0.062	32	0.042	33	0.116	34	0.071	34
	CYP2C8	ENSG00000138115	Drug metabolism	4	4	0	100	0.088	49	0.069	65	0.114	57	0.089	69
	CYP2C9	ENSG00000138109	Drug metabolism	44	31	13	70.45	0.079	50	0.069	62	0.110	51	0.084	63
	CYP2D6	ENSG00000100197	Drug metabolism	14	11	3	78.57	0.020	2	0.028	1	0.000	1	0.016	2
	CYP3A4	ENSG00000160868	Drug metabolism	16	7	9	43.75	0.030	9	0.263	19	0.217	20	0.183	22
	CYP3A5	ENSG00000106258	Drug metabolism	26	15	11	57.69	0.109	12	0.232	15	0.163	18	0.171	18
	DPYD	ENSG00000188641	Drug metabolism	5	3	2	60	0.074	616	0.088	772	0.122	758	0.103	785
	GSTM1	ENSG00000134184	Drug metabolism	11	8	3	72.73	0.000	1	0.053	1	0.073	1	0.055	1
	GSTP1	ENSG00000084207	Drug metabolism	4	2	2	50	0.003	1	0.091	3	0.109	3	0.095	3
	HTR2A	ENSG00000102468	Drug metabolism	6	5	1	83.33	0.073	114	0.072	129	0.138	126	0.098	132
	ITPA	ENSG00000125877	Drug metabolism	4	3	1	75	0.083	18	0.097	21	0.113	21	0.106	21
	MTHFR	ENSG00000177000	Drug metabolism	5	4	1	80	0.048	32	0.080	36	0.099	39	0.082	40
	NQO1	ENSG00000181019	Drug metabolism	6	4	2	66.67	0.102	7	0.066	11	0.095	11	0.086	11
	RFC1	ENSG00000035928	Drug metabolism	4	2	2	50	0.048	31	0.184	47	0.248	48	0.181	49
	SLC6A4	ENSG00000108576	Drug metabolism	5	5	0	100	0.108	32	0.145	37	0.260	34	0.174	40
	SLCO1B1	ENSG00000134538	Drug metabolism	7	5	2	71.43	0.137	143	0.117	156	0.081	160	0.116	165
	TNF	ENSG00000204490	Drug metabolism	4	1	3	25	0.022	1	0.000	1	0.013	1	0.009	1
	TPMT	ENSG00000137364	Drug metabolism	6	3	3	50	0.009	18	0.137	23	0.146	23	0.103	23
	UGT1A1	ENSG00000167165	Drug metabolism	20	15	5	75	0.068	258	0.076	273	0.146	243	0.096	278
	UGT2B7	ENSG00000171234	Drug metabolism	5	4	1	80	0.082	20	0.182	19	0.081	19	0.113	20
	VKORC1	ENSG00000167397	Drug metabolism	14	14	0	100	0.424	3	0.098	4	0.513	4	0.376	4
	CYP1B1	ENSG00000138061	Endometrial cancer	4	3	1	75	0.106	10	0.114	14	0.215	14	0.161	14
	VEGFA	ENSG00000112715	Endometriosis	4	4	0	100	0.011	12	0.051	13	0.042	14	0.030	15
	ACE	ENSG00000159640	Endurance	5	4	1	80	0.058	14	0.093	18	0.093	18	0.089	18
	ABCB1	ENSG00000085563	Epilepsy	11	6	5	54.55	0.090	149	0.103	152	0.114	154	0.099	163
	BDNF	ENSG00000176697	Epilepsy	4	2	2	50	0.136	34	0.130	44	0.175	41	0.154	44
	GABRG2	ENSG00000113327	Epilepsy	6	4	2	66.67	0.103	62	0.060	72	0.082	75	0.085	76
	SCN1A	ENSG00000144285	Epilepsy	4	3	1	75	0.093	90	0.099	101	0.086	104	0.100	106
	MTHFR	ENSG00000177000	Esophageal varices	5	5	0	100	0.048	32	0.080	36	0.099	39	0.082	40
	NQO1	ENSG00000181019	Esophageal varices	4	4	0	100	0.102	7	0.066	11	0.095	11	0.086	11
	MEFV	ENSG00000103313	FMFa	6	5	1	83.33	0.061	16	0.066	28	0.036	28	0.042	29
	VDR	ENSG00000111424	Gallstones	6	5	1	83.33	0.094	69	0.091	89	0.137	86	0.104	95
	CDH1	ENSG00000039068	Gastric cancer	8	3	5	37.5	0.017	94	0.106	109	0.090	110	0.074	114
	IL1B	ENSG00000125538	Gastric cancer	15	14	1	93.33	0.105	3	0.147	3	0.035	3	0.098	3
	IL1RN	ENSG00000136689	Gastric cancer	7	3	4	42.86	0.199	37	0.135	50	0.045	49	0.128	51
	IL8	ENSG00000169429	Gastric cancer	5	4	1	80	0.011	1	0.190	3	0.174	3	0.153	3
	TNF	ENSG00000204490	Gastric cancer	5	4	1	80	0.022	1	0.000	1	0.013	1	0.009	1
	TP53	ENSG00000141510	Gastric cancer	6	4	2	66.67	0.059	9	0.161	11	0.152	12	0.136	12
	ABCA4	ENSG00000198691	Glaucoma	4	2	2	50	0.073	219	0.079	240	0.110	243	0.095	251
	CFH	ENSG00000000971	Glaucoma	25	20	5	80	0.187	66	0.095	87	0.184	87	0.165	88
	CYP1B1	ENSG00000138061	Glaucoma	7	7	0	100	0.106	10	0.114	14	0.215	14	0.161	14
	MYOC	ENSG00000034971	Glaucoma	21	16	5	76.19	0.078	23	0.078	30	0.098	30	0.093	30
	OPA1	ENSG00000198836	Glaucoma	10	7	3	70	0.022	41	0.080	48	0.128	48	0.087	48
	OPTN	ENSG00000123240	Glaucoma	12	7	5	58.33	0.031	32	0.094	37	0.060	36	0.061	38
	ABCB1	ENSG00000085563	GVHDa	4	2	2	50	0.090	149	0.103	152	0.114	154	0.099	163
	FCGR2A	ENSG00000143226	GVHDa	4	2	2	50	0.088	35	0.053	35	0.057	35	0.070	37
	IFNG	ENSG00000111537	GVHDa	12	7	5	58.33	0.084	7	0.064	9	0.079	9	0.071	10
	IL10	ENSG00000136634	GVHDa	14	8	6	57.14	0.301	13	0.092	13	0.150	12	0.193	14
	IL6	ENSG00000136244	GVHDa	7	4	3	57.14	0.256	16	0.122	20	0.194	19	0.205	22
	TGFB1	ENSG00000105329	GVHDa	4	1	3	25	0.100	9	0.127	10	0.051	10	0.077	11
	TLR4	ENSG00000136869	GVHDa	5	3	2	60	0.072	18	0.113	31	0.134	30	0.107	32
	TNF	ENSG00000204490	GVHDa	13	9	4	69.23	0.022	1	0.000	1	0.013	1	0.009	1
	CCND1	ENSG00000110092	Head / Neck cancer	5	5	0	100	0.144	2	0.059	4	0.169	3	0.103	4
	EGFR	ENSG00000146648	Head / Neck cancer	4	4	0	100	0.170	224	0.091	247	0.217	240	0.171	253
	MMP1	ENSG00000196611	Head / Neck cancer	4	4	0	100	0.089	19	0.084	22	0.100	22	0.085	22
	TP53	ENSG00000141510	Head / Neck cancer	5	3	2	60	0.059	9	0.161	11	0.152	12	0.136	12
	GJB2	ENSG00000165474	Hearing Loss	17	13	4	76.47	0.185	4	0.151	2	0.283	4	0.248	4
	SLC26A4	ENSG00000091137	Hearing Loss	4	4	0	100	0.048	38	0.094	62	0.130	63	0.089	63
	ACE	ENSG00000159640	Heart Disease	44	28	16	63.64	0.058	14	0.093	18	0.093	18	0.089	18
	ADRB1	ENSG00000043591	Heart Disease	12	8	4	66.67	0.014	2	0.009	1	0.047	2	0.024	2
	ADRB2	ENSG00000169252	Heart Disease	7	6	1	85.71	0.111	4	0.146	4	0.008	3	0.067	4
	AGT	ENSG00000135744	Heart Disease	12	6	6	50	0.090	40	0.098	47	0.084	44	0.090	50
	AGTR1	ENSG00000144891	Heart Disease	9	5	4	55.56	0.016	37	0.123	52	0.162	47	0.111	52
	AMPD1	ENSG00000116748	Heart Disease	6	4	2	66.67	0.102	12	0.054	16	0.080	16	0.078	17
	APOB	ENSG00000084674	Heart Disease	10	10	0	100	0.096	47	0.073	76	0.111	71	0.085	82
	CETP	ENSG00000087237	Heart Disease	4	4	0	100	0.049	41	0.101	49	0.088	56	0.077	57
	CRP	ENSG00000132693	Heart Disease	4	3	1	75	0.146	3	0.117	6	0.135	6	0.140	6
	CYBA	ENSG00000051523	Heart Disease	4	3	1	75	0.145	7	0.131	7	0.132	7	0.143	7
	CYP11B2	ENSG00000179142	Heart Disease	13	9	4	69.23	0.132	7	0.338	8	0.243	8	0.292	8
	FBN1	ENSG00000166147	Heart Disease	4	3	1	75	0.095	270	0.149	286	0.121	299	0.132	309
	GNB3	ENSG00000111664	Heart Disease	5	5	0	100	0.040	3	0.168	3	0.182	4	0.117	4
	HFE	ENSG00000010704	Heart Disease	4	3	1	75	0.095	9	0.050	8	0.148	8	0.109	9
	IL10	ENSG00000136634	Heart Disease	4	1	3	25	0.301	13	0.092	13	0.150	12	0.193	14
	IL6	ENSG00000136244	Heart Disease	4	2	2	50	0.256	16	0.122	20	0.194	19	0.205	22
	KCNE1	ENSG00000180509	Heart Disease	7	3	4	42.86	0.116	78	0.116	83	0.145	85	0.140	87
	KCNH2	ENSG00000055118	Heart Disease	6	5	1	83.33	0.145	11	0.132	11	0.054	10	0.111	12
	KCNQ1	ENSG00000053918	Heart Disease	8	6	2	75	0.087	314	0.104	335	0.103	354	0.104	361
	LPL	ENSG00000175445	Heart Disease	7	7	0	100	0.027	48	0.106	62	0.131	63	0.098	65
	MMP9	ENSG00000100985	Heart Disease	4	3	1	75	0.171	10	0.101	12	0.076	12	0.126	12
	MPO	ENSG00000005381	Heart Disease	4	4	0	100	0.002	3	0.115	4	0.046	3	0.031	4
	MTHFR	ENSG00000177000	Heart Disease	7	4	3	57.14	0.048	32	0.080	36	0.099	39	0.082	40
	NOS3	ENSG00000164867	Heart Disease	21	16	5	76.19	0.069	7	0.072	10	0.076	8	0.065	10
	PLN	ENSG00000198523	Heart Disease	5	4	1	80	0.116	12	0.029	15	0.143	15	0.109	15
	PON1	ENSG00000005421	Heart Disease	9	5	4	55.56	0.091	43	0.111	58	0.118	59	0.107	60
	PON2	ENSG00000105854	Heart Disease	4	4	0	100	0.145	32	0.057	33	0.172	34	0.137	34
	PPARA	ENSG00000186951	Heart Disease	5	3	2	60	0.099	64	0.155	100	0.251	88	0.183	102
	PTPN11	ENSG00000179295	Heart Disease	5	5	0	100	0.248	25	0.163	23	0.181	22	0.217	27
	SCN5A	ENSG00000183873	Heart Disease	10	6	4	60	0.090	81	0.095	92	0.110	90	0.103	92
	SELE	ENSG00000007908	Heart Disease	4	3	1	75	0.096	33	0.067	38	0.047	35	0.071	39
	TGFB1	ENSG00000105329	Heart Disease	4	3	1	75	0.100	9	0.127	10	0.051	10	0.077	11
	TNNT2	ENSG00000118194	Heart Disease	4	4	0	100	0.028	43	0.108	46	0.076	48	0.073	49
	ACE	ENSG00000159640	Heart Infarct	21	16	5	76.19	0.058	14	0.093	18	0.093	18	0.089	18
	ADRB1	ENSG00000043591	Heart Infarct	4	2	2	50	0.014	2	0.009	1	0.047	2	0.024	2
	AGT	ENSG00000135744	Heart Infarct	6	5	1	83.33	0.090	40	0.098	47	0.084	44	0.090	50
	CBS	ENSG00000160200	Heart Infarct	5	4	1	80	0.098	21	0.090	20	0.174	22	0.125	22
	CD14	ENSG00000170458	Heart Infarct	11	5	6	45.45	0.016	3	0.041	3	0.047	3	0.035	3
	F13A1	ENSG00000124491	Heart Infarct	5	5	0	100	0.083	290	0.093	319	0.143	310	0.112	331
	F2	ENSG00000180210	Heart Infarct	7	2	5	28.57	0.196	20	0.123	28	0.220	25	0.199	28
	F5	ENSG00000198734	Heart Infarct	8	2	6	25	0.158	131	0.117	167	0.125	151	0.140	167
	F7	ENSG00000057593	Heart Infarct	5	3	2	60	0.024	11	0.052	17	0.051	16	0.042	18
	FGB	ENSG00000171564	Heart Infarct	10	3	7	30	0.026	4	0.054	4	0.009	4	0.029	4
	GP1BA	ENSG00000185245	Heart Infarct	7	6	1	85.71	0.000	1	0.065	2	0.063	2	0.051	2
	ITGA2	ENSG00000164171	Heart Infarct	14	8	6	57.14	0.052	199	0.067	228	0.084	225	0.066	235
	ITGB3	ENSG00000056345	Heart Infarct	8	5	3	62.5	0.066	73	0.044	78	0.061	80	0.059	81
	LGALS2	ENSG00000100079	Heart Infarct	4	2	2	50	0.144	5	0.196	6	0.067	6	0.128	6
	LPL	ENSG00000175445	Heart Infarct	4	3	1	75	0.027	48	0.106	62	0.131	63	0.098	65
	MTHFR	ENSG00000177000	Heart Infarct	14	8	6	57.14	0.048	32	0.080	36	0.099	39	0.082	40
	MTR	ENSG00000116984	Heart Infarct	4	2	2	50	0.039	137	0.131	148	0.091	147	0.085	151
	NOS3	ENSG00000164867	Heart Infarct	21	19	2	90.48	0.069	7	0.072	10	0.076	8	0.065	10
	PON1	ENSG00000005421	Heart Infarct	4	4	0	100	0.091	43	0.111	58	0.118	59	0.107	60
	SERPINE1	ENSG00000106366	Heart Infarct	11	6	5	54.55	0.054	17	0.048	26	0.057	21	0.057	27
	THBD	ENSG00000178726	Heart Infarct	5	5	0	100	0.004	1	0.176	1	0.210	1	0.111	1
	TLR4	ENSG00000136869	Heart Infarct	5	2	3	40	0.072	18	0.113	31	0.134	30	0.107	32
	LTA	ENSG00000204496	Heart Infarct	4	2	2	50	-	1	-	1	-	1	-	1
	HFE	ENSG00000010704	Hemochromatosis	17	12	5	70.59	0.095	9	0.050	8	0.148	8	0.109	9
	RET	ENSG00000165731	Hirschsprung's disease	5	5	0	100	0.066	49	0.094	59	0.173	55	0.114	59
	ABCB1	ENSG00000085563	HIV infection	4	2	2	50	0.090	149	0.103	152	0.114	154	0.099	163
	CCL5	ENSG00000161570	HIV infection	6	3	3	50	0.067	6	0.103	6	0.103	6	0.107	6
	IL4	ENSG00000113520	HIV infection	4	4	0	100	0.424	15	0.212	21	0.151	22	0.255	22
	HD	ENSG00000197386	Huntington's disease	6	4	2	66.67	0.052	120	0.124	154	0.206	155	0.139	165
	ABCA1	ENSG00000165029	Hypercholesterolemia	13	13	0	100	0.081	223	0.168	226	0.164	232	0.148	238
	ABCG5	ENSG00000138075	Hypercholesterolemia	5	5	0	100	0.091	32	0.150	35	0.248	36	0.186	37
	ABCG8	ENSG00000143921	Hypercholesterolemia	5	5	0	100	0.168	50	0.060	54	0.212	49	0.158	55
	APOA1	ENSG00000215756	Hypercholesterolemia	20	15	5	75	0.000	1	0.081	1	0.109	1	0.076	1
	APOA5	ENSG00000110243	Hypercholesterolemia	22	21	1	95.45	0.135	3	0.087	3	0.109	3	0.110	3
	APOB	ENSG00000084674	Hypercholesterolemia	17	15	2	88.24	0.096	47	0.073	76	0.111	71	0.085	82
	APOC1	ENSG00000130208	Hypercholesterolemia	4	3	1	75	-	-	0.164	3	0.197	3	0.177	3
	CETP	ENSG00000087237	Hypercholesterolemia	15	12	3	80	0.049	41	0.101	49	0.088	56	0.077	57
	CYP7A1	ENSG00000167910	Hypercholesterolemia	7	5	2	71.43	0.059	10	0.084	10	0.029	12	0.047	12
	FABP2	ENSG00000145384	Hypercholesterolemia	7	7	0	100	0.031	17	0.010	17	0.006	17	0.016	17
	LDLR	ENSG00000130164	Hypercholesterolemia	13	11	2	84.62	0.106	42	0.156	42	0.117	45	0.130	46
	LIPC	ENSG00000166035	Hypercholesterolemia	8	7	1	87.5	0.089	216	0.114	292	0.085	291	0.095	298
	LPL	ENSG00000175445	Hypercholesterolemia	15	12	3	80	0.027	48	0.106	62	0.131	63	0.098	65
	MTTP	ENSG00000138823	Hypercholesterolemia	4	3	1	75	0.113	33	0.115	35	0.054	34	0.089	36
	NOS3	ENSG00000164867	Hypercholesterolemia	5	1	4	20	0.069	7	0.072	10	0.076	8	0.065	10
	PCSK9	ENSG00000169174	Hypercholesterolemia	6	6	0	100	0.058	29	0.097	36	0.181	36	0.124	36
	PON1	ENSG00000005421	Hypercholesterolemia	11	10	1	90.91	0.091	43	0.111	58	0.118	59	0.107	60
	PPARA	ENSG00000186951	Hypercholesterolemia	11	8	3	72.73	0.099	64	0.155	100	0.251	88	0.183	102
	PPARG	ENSG00000132170	Hypercholesterolemia	5	5	0	100	0.063	123	0.137	173	0.169	166	0.142	176
	SCARB1	ENSG00000073060	Hypercholesterolemia	5	4	1	80	0.158	81	0.139	89	0.091	96	0.130	97
	SLCO1B1	ENSG00000134538	Hypercholesterolemia	5	4	1	80	0.137	143	0.117	156	0.081	160	0.116	165
	ACE	ENSG00000159640	Hypertension	53	39	14	73.58	0.058	14	0.093	18	0.093	18	0.089	18
	ACSM3	ENSG00000005187	Hypertension	4	3	1	75	0.138	24	0.112	29	0.065	30	0.108	32
	ADD1	ENSG00000087274	Hypertension	32	20	12	62.5	0.169	50	0.048	59	0.158	58	0.130	61
	ADD2	ENSG00000075340	Hypertension	4	3	1	75	0.090	179	0.148	211	0.109	213	0.118	217
	ADRB1	ENSG00000043591	Hypertension	5	4	1	80	0.014	2	0.009	1	0.047	2	0.024	2
	ADRB2	ENSG00000169252	Hypertension	11	8	3	72.73	0.111	4	0.146	4	0.008	3	0.067	4
	AGT	ENSG00000135744	Hypertension	37	29	8	78.38	0.090	40	0.098	47	0.084	44	0.090	50
	AGTR1	ENSG00000144891	Hypertension	20	17	3	85	0.016	37	0.123	52	0.162	47	0.111	52
	BDKRB2	ENSG00000168398	Hypertension	7	6	1	85.71	0.062	51	0.059	56	0.083	51	0.072	57
	CYBA	ENSG00000051523	Hypertension	5	5	0	100	0.145	7	0.131	7	0.132	7	0.143	7
	CYP11B2	ENSG00000179142	Hypertension	26	22	4	84.62	0.132	7	0.338	8	0.243	8	0.292	8
	CYP3A5	ENSG00000106258	Hypertension	5	4	1	80	0.109	12	0.232	15	0.163	18	0.171	18
	EDN1	ENSG00000078401	Hypertension	4	3	1	75	0.012	11	0.147	12	0.179	10	0.109	12
	EPHX1	ENSG00000143819	Hypertension	5	3	2	60	0.043	19	0.113	20	0.170	19	0.109	21
	GNAS	ENSG00000087460	Hypertension	5	4	1	80	0.059	42	0.134	47	0.214	44	0.140	47
	GNB3	ENSG00000111664	Hypertension	24	18	6	75	0.040	3	0.168	3	0.182	4	0.117	4
	HLA-G	ENSG00000204632	Hypertension	5	3	2	60	0.018	1	0.006	1	0.067	1	0.032	1
	INSR	ENSG00000171105	Hypertension	4	3	1	75	0.083	154	0.115	156	0.136	162	0.123	166
	LPL	ENSG00000175445	Hypertension	6	5	1	83.33	0.027	48	0.106	62	0.131	63	0.098	65
	MTHFR	ENSG00000177000	Hypertension	5	1	4	20	0.048	32	0.080	36	0.099	39	0.082	40
	NOS3	ENSG00000164867	Hypertension	55	31	24	56.36	0.069	7	0.072	10	0.076	8	0.065	10
	NPPA	ENSG00000175206	Hypertension	5	3	2	60	0.089	6	0.071	7	0.207	6	0.124	7
	PPARGC1A	ENSG00000109819	Hypertension	4	3	1	75	0.038	99	0.076	111	0.088	117	0.069	119
	PTGIS	ENSG00000124212	Hypertension	7	2	5	28.57	0.008	39	0.126	52	0.141	52	0.113	52
	REN	ENSG00000143839	Hypertension	7	4	3	57.14	0.061	10	0.055	14	0.100	14	0.066	15
	RETN	ENSG00000104918	Hypertension	4	4	0	100	0.022	1	0.417	1	0.273	1	0.238	1
	SCNN1B	ENSG00000168447	Hypertension	5	3	2	60	0.066	37	0.149	45	0.126	45	0.131	47
	SERPINE1	ENSG00000106366	Hypertension	7	4	3	57.14	0.054	17	0.048	26	0.057	21	0.057	27
	TNF	ENSG00000204490	Hypertension	5	2	3	40	0.022	1	0.000	1	0.013	1	0.009	1
	CD40	ENSG00000101017	Hyperthyroidism	4	3	1	75	0.054	16	0.099	23	0.117	20	0.099	23
	CTLA4	ENSG00000163599	Hyperthyroidism	28	25	3	89.29	0.073	2	0.048	4	0.098	4	0.078	4
	HLA-DQA1	ENSG00000196735	Hyperthyroidism	4	4	0	100	0.220	1	0.038	1	0.388	1	0.252	1
	IFNG	ENSG00000111537	Hyperthyroidism	4	3	1	75	0.084	7	0.064	9	0.079	9	0.071	10
	IL1RN	ENSG00000136689	Hyperthyroidism	4	1	3	25	0.199	37	0.135	50	0.045	49	0.128	51
	TSHR	ENSG00000165409	Hyperthyroidism	5	1	4	20	0.057	242	0.177	264	0.178	262	0.154	267
	TSHR	ENSG00000165409	Hypothyroidism	4	3	1	75	0.057	242	0.177	264	0.178	262	0.154	267
	ABCB1	ENSG00000085563	IBDa	13	8	5	61.54	0.090	149	0.103	152	0.114	154	0.099	163
	CARD15	ENSG00000167207	IBDa	47	27	20	57.45	0.207	37	0.131	49	0.078	36	0.143	49
	CD14	ENSG00000170458	IBDa	12	8	4	66.67	0.016	3	0.041	3	0.047	3	0.035	3
	CTLA4	ENSG00000163599	IBDa	7	4	3	57.14	0.073	2	0.048	4	0.098	4	0.078	4
	DLG5	ENSG00000151208	IBDa	11	5	6	45.45	0.031	128	0.111	165	0.102	164	0.087	168
	ICAM1	ENSG00000090339	IBDa	7	4	3	57.14	0.079	13	0.112	14	0.096	14	0.093	17
	IL1B	ENSG00000125538	IBDa	7	2	5	28.57	0.105	3	0.147	3	0.035	3	0.098	3
	IL1RN	ENSG00000136689	IBDa	8	3	5	37.5	0.199	37	0.135	50	0.045	49	0.128	51
	IL23R	ENSG00000162594	IBDa	6	6	0	100	0.087	65	0.062	83	0.152	79	0.102	83
	MIF	ENSG00000099964	IBDa	4	4	0	100	0.014	1	0.003	1	0.000	1	0.003	1
	NFKB1	ENSG00000109320	IBDa	4	1	3	25	0.013	114	0.081	134	0.101	132	0.062	144
	SLC11A1	ENSG00000018280	IBDa	4	2	2	50	0.018	5	0.205	6	0.222	6	0.167	6
	SLC22A4	ENSG00000197208	IBDa	6	4	2	66.67	0.083	71	0.037	73	0.133	72	0.092	76
	SLC22A5	ENSG00000197375	IBDa	6	4	2	66.67	0.133	25	0.133	24	0.188	26	0.182	26
	TLR4	ENSG00000136869	IBDa	8	3	5	37.5	0.072	18	0.113	31	0.134	30	0.107	32
	TNF	ENSG00000204490	IBDa	8	7	1	87.5	0.022	1	0.000	1	0.013	1	0.009	1
	HTR2A	ENSG00000102468	Impulsivity	4	2	2	50	0.073	114	0.072	129	0.138	126	0.098	132
	SLC6A4	ENSG00000108576	Impulsivity	6	4	2	66.67	0.108	32	0.145	37	0.260	34	0.174	40
	TPH1	ENSG00000129167	Impulsivity	6	6	0	100	0.040	18	0.143	18	0.149	16	0.107	18
	DAZL	ENSG00000092345	Infertility	5	2	3	40	0.092	7	0.056	9	0.081	9	0.074	9
	POLG	ENSG00000140521	Infertility	5	3	2	60	0.021	24	0.146	37	0.150	35	0.106	40
	ABCB1	ENSG00000085563	Leukaemia	6	3	3	50	0.090	149	0.103	152	0.114	154	0.099	163
	GSTM1	ENSG00000134184	Leukaemia	4	4	0	100	0.000	1	0.053	1	0.073	1	0.055	1
	GSTP1	ENSG00000084207	Leukaemia	4	2	2	50	0.003	1	0.091	3	0.109	3	0.095	3
	HLA-A	ENSG00000206503	Leukaemia	4	3	1	75	0.025	2	0.005	2	0.003	2	0.011	2
	IL10	ENSG00000136634	Leukaemia	4	2	2	50	0.301	13	0.092	13	0.150	12	0.193	14
	IL6	ENSG00000136244	Leukaemia	4	1	3	25	0.256	16	0.122	20	0.194	19	0.205	22
	NQO1	ENSG00000181019	Leukaemia	6	3	3	50	0.102	7	0.066	11	0.095	11	0.086	11
	TNF	ENSG00000204490	Leukaemia	5	3	2	60	0.022	1	0.000	1	0.013	1	0.009	1
	APEX1	ENSG00000100823	Lung cancer	5	4	1	80	0.031	2	0.025	1	0.026	1	0.028	2
	CYP1A1	ENSG00000140465	Lung cancer	13	9	4	69.23	0.100	2	0.097	5	0.077	4	0.081	5
	EGFR	ENSG00000146648	Lung cancer	19	16	3	84.21	0.170	224	0.091	247	0.217	240	0.171	253
	EPHX1	ENSG00000143819	Lung cancer	5	4	1	80	0.043	19	0.113	20	0.170	19	0.109	21
	ERCC1	ENSG00000012061	Lung cancer	7	6	1	85.71	0.202	8	0.180	11	0.144	11	0.187	11
	GSTM1	ENSG00000134184	Lung cancer	11	9	2	81.82	0.000	1	0.053	1	0.073	1	0.055	1
	GSTP1	ENSG00000084207	Lung cancer	8	4	4	50	0.003	1	0.091	3	0.109	3	0.095	3
	MDM2	ENSG00000135679	Lung cancer	5	4	1	80	0.059	15	0.226	24	0.264	23	0.237	24
	MMP1	ENSG00000196611	Lung cancer	7	6	1	85.71	0.089	19	0.084	22	0.100	22	0.085	22
	MPO	ENSG00000005381	Lung cancer	13	10	3	76.92	0.002	3	0.115	4	0.046	3	0.031	4
	MYCL1	ENSG00000116990	Lung cancer	6	4	2	66.67	0.115	3	0.165	4	0.093	3	0.123	4
	NAT2	ENSG00000156006	Lung cancer	5	5	0	100	0.229	18	0.054	19	0.142	17	0.145	19
	NQO1	ENSG00000181019	Lung cancer	6	6	0	100	0.102	7	0.066	11	0.095	11	0.086	11
	OGG1	ENSG00000114026	Lung cancer	7	6	1	85.71	0.074	2	0.074	3	0.106	4	0.092	4
	SOD2	ENSG00000112096	Lung cancer	6	2	4	33.33	0.098	7	0.053	9	0.067	7	0.073	9
	TP53	ENSG00000141510	Lung cancer	14	11	3	78.57	0.059	9	0.161	11	0.152	12	0.136	12
	TP73	ENSG00000078900	Lung cancer	6	4	2	66.67	0.061	36	0.157	36	0.094	36	0.106	36
	XPA	ENSG00000136936	Lung cancer	5	5	0	100	0.100	43	0.227	58	0.159	57	0.176	63
	XPC	ENSG00000154767	Lung cancer	7	6	1	85.71	0.105	45	0.051	57	0.097	52	0.077	62
	XRCC1	ENSG00000073050	Lung cancer	9	9	0	100	0.058	39	0.043	46	0.065	45	0.049	48
	CD36	ENSG00000135218	Malaria	4	4	0	100	0.046	141	0.094	169	0.085	180	0.075	194
	FCGR2A	ENSG00000143226	Malaria	7	7	0	100	0.088	35	0.053	35	0.057	35	0.070	37
	HP	ENSG00000197711	Malaria	4	2	2	50	0.000	1	0.054	2	0.080	2	0.047	2
	NOS2A	ENSG00000007171	Malaria	4	3	1	75	0.069	31	0.110	37	0.070	38	0.082	38
	TNF	ENSG00000204490	Malaria	6	6	0	100	0.022	1	0.000	1	0.013	1	0.009	1
	SLC6A4	ENSG00000108576	Migraine	4	3	1	75	0.108	32	0.145	37	0.260	34	0.174	40
	SLC6A4	ENSG00000108576	Mood disorders	6	3	3	50	0.108	32	0.145	37	0.260	34	0.174	40
	CNTF	ENSG00000186660	Multiple sclerosis	4	2	2	50	0.022	34	0.058	45	0.085	46	0.060	48
	CTLA4	ENSG00000163599	Multiple sclerosis	19	8	11	42.11	0.073	2	0.048	4	0.098	4	0.078	4
	IL1B	ENSG00000125538	Multiple sclerosis	4	3	1	75	0.105	3	0.147	3	0.035	3	0.098	3
	IL1RN	ENSG00000136689	Multiple sclerosis	4	2	2	50	0.199	37	0.135	50	0.045	49	0.128	51
	IL2	ENSG00000109471	Multiple sclerosis	5	3	2	60	0.129	4	0.165	7	0.135	4	0.135	7
	MBP	ENSG00000197971	Multiple sclerosis	8	3	5	37.5	0.066	182	0.122	203	0.101	205	0.101	208
	PTPN22	ENSG00000134242	Multiple sclerosis	4	1	3	25	0.092	26	0.176	27	0.322	25	0.208	28
	PTPRC	ENSG00000081237	Multiple sclerosis	8	4	4	50	0.094	106	0.112	131	0.086	141	0.095	146
	SOD1	ENSG00000142168	Multiple sclerosis	7	5	2	71.43	0.180	3	0.069	3	0.151	3	0.151	3
	TNF	ENSG00000204490	Multiple sclerosis	4	1	3	25	0.022	1	0.000	1	0.013	1	0.009	1
	TTR	ENSG00000118271	Multiple sclerosis	5	5	0	100	0.017	11	0.095	10	0.071	11	0.062	12
	VEGFA	ENSG00000112715	Multiple sclerosis	7	2	5	28.57	0.011	12	0.051	13	0.042	14	0.030	15
	ACE	ENSG00000159640	Nephropathy	27	19	8	70.37	0.058	14	0.093	18	0.093	18	0.089	18
	AGT	ENSG00000135744	Nephropathy	7	3	4	42.86	0.090	40	0.098	47	0.084	44	0.090	50
	CYP11B2	ENSG00000179142	Nephropathy	5	2	3	40	0.132	7	0.338	8	0.243	8	0.292	8
	IL4	ENSG00000113520	Nephropathy	5	4	1	80	0.424	15	0.212	21	0.151	22	0.255	22
	NOS3	ENSG00000164867	Nephropathy	20	14	6	70	0.069	7	0.072	10	0.076	8	0.065	10
	SERPINE1	ENSG00000106366	Nephropathy	4	2	2	50	0.054	17	0.048	26	0.057	21	0.057	27
	TGFB1	ENSG00000105329	Nephropathy	5	3	2	60	0.100	9	0.127	10	0.051	10	0.077	11
	VEGFA	ENSG00000112715	Nephropathy	4	3	1	75	0.011	12	0.051	13	0.042	14	0.030	15
	MTHFR	ENSG00000177000	Neural tube defects	13	8	5	61.54	0.048	32	0.080	36	0.099	39	0.082	40
	RFC1	ENSG00000035928	Neural tube defects	5	4	1	80	0.048	31	0.184	47	0.248	48	0.181	49
	ZIC2	ENSG00000043355	Neural tube defects	4	2	2	50	0.086	2	0.185	2	0.385	1	0.171	2
	MPZ	ENSG00000158887	Neuropathy	5	5	0	100	0.071	6	0.094	6	0.114	7	0.087	7
	TTR	ENSG00000118271	Neuropathy	4	4	0	100	0.017	11	0.095	10	0.071	11	0.062	12
	DRD4	ENSG00000069696	Novelty Seeking	15	7	8	46.67	0.007	1	0.092	1	0.061	2	0.054	2
	ADIPOQ	ENSG00000181092	Obesity	6	6	0	100	0.035	16	0.092	18	0.106	17	0.083	18
	ADRB2	ENSG00000169252	Obesity	19	10	9	52.63	0.111	4	0.146	4	0.008	3	0.067	4
	APOB	ENSG00000084674	Obesity	5	4	1	80	0.096	47	0.073	76	0.111	71	0.085	82
	ENPP1	ENSG00000197594	Obesity	4	3	1	75	0.056	78	0.153	84	0.196	86	0.157	87
	FABP2	ENSG00000145384	Obesity	6	3	3	50	0.031	17	0.010	17	0.006	17	0.016	17
	GABRA6	ENSG00000145863	Obesity	4	4	0	100	0.145	14	0.071	22	0.062	21	0.090	22
	GAD2	ENSG00000136750	Obesity	4	2	2	50	0.057	99	0.168	186	0.159	179	0.142	188
	GHRL	ENSG00000157017	Obesity	5	3	2	60	0.243	9	0.055	11	0.181	10	0.158	11
	HTR2A	ENSG00000102468	Obesity	5	4	1	80	0.073	114	0.072	129	0.138	126	0.098	132
	IGF2	ENSG00000167244	Obesity	4	3	1	75	0.066	9	0.146	13	0.187	13	0.141	13
	INS	ENSG00000129965	Obesity	6	4	2	66.67	0.066	9	0.146	13	0.187	13	0.141	13
	LEP	ENSG00000174697	Obesity	14	13	1	92.86	0.070	22	0.141	30	0.177	31	0.140	31
	LEPR	ENSG00000116678	Obesity	20	12	8	60	0.232	233	0.113	246	0.297	249	0.248	254
	MC3R	ENSG00000124089	Obesity	5	5	0	100	0.013	2	0.371	2	0.277	2	0.247	2
	MC4R	ENSG00000166603	Obesity	21	18	3	85.71	-	1	-	1	-	1	-	1
	NPY	ENSG00000122585	Obesity	4	4	0	100	0.044	23	0.038	29	0.065	23	0.050	30
	NR3C1	ENSG00000113580	Obesity	5	5	0	100	0.065	92	0.090	148	0.045	153	0.042	157
	PLIN	ENSG00000166819	Obesity	4	3	1	75	0.145	6	0.156	6	0.138	5	0.142	6
	POMC	ENSG00000115138	Obesity	8	6	2	75	0.161	3	0.198	3	0.005	3	0.133	3
	PPARG	ENSG00000132170	Obesity	15	13	2	86.67	0.063	123	0.137	173	0.169	166	0.142	176
	PYY	ENSG00000131096	Obesity	4	3	1	75	0.317	21	0.117	23	0.151	24	0.216	24
	RETN	ENSG00000104918	Obesity	4	3	1	75	0.022	1	0.417	1	0.273	1	0.238	1
	SLC6A4	ENSG00000108576	Obesity	5	4	1	80	0.108	32	0.145	37	0.260	34	0.174	40
	UCP1	ENSG00000109424	Obesity	8	6	2	75	0.023	10	0.073	10	0.098	9	0.070	10
	UCP2	ENSG00000175567	Obesity	20	15	5	75	0.055	4	0.049	5	0.140	5	0.086	5
	UCP3	ENSG00000175564	Obesity	11	9	2	81.82	0.015	17	0.132	21	0.158	21	0.109	21
	COMT	ENSG00000093010	OCDa	4	4	0	100	0.093	17	0.065	20	0.081	21	0.086	21
	DRD4	ENSG00000069696	OCDa	4	3	1	75	0.007	1	0.092	1	0.061	2	0.054	2
	SLC6A4	ENSG00000108576	OCDa	9	4	5	44.44	0.108	32	0.145	37	0.260	34	0.174	40
	CCND1	ENSG00000110092	Oral cancer	5	5	0	100	0.144	2	0.059	4	0.169	3	0.103	4
	MMP1	ENSG00000196611	Oral cancer	4	3	1	75	0.089	19	0.084	22	0.100	22	0.085	22
	MMP9	ENSG00000100985	Oral cancer	4	2	2	50	0.171	10	0.101	12	0.076	12	0.126	12
	TP53	ENSG00000141510	Oral cancer	4	1	3	25	0.059	9	0.161	11	0.152	12	0.136	12
	ASPN	ENSG00000106819	Osteoarthritis	5	4	1	80	0.056	20	0.190	21	0.332	19	0.200	21
	VDR	ENSG00000111424	Osteoarthritis	4	3	1	75	0.094	69	0.091	89	0.137	86	0.104	95
	BRCA1	ENSG00000012048	Ovarian cancer	4	4	0	100	0.023	44	0.156	53	0.144	53	0.112	57
	MMP1	ENSG00000196611	Ovarian cancer	5	2	3	40	0.089	19	0.084	22	0.100	22	0.085	22
	PGR	ENSG00000082175	Ovarian cancer	8	3	5	37.5	0.159	130	0.097	171	0.109	169	0.133	176
	TP53	ENSG00000141510	Ovarian cancer	4	2	2	50	0.059	9	0.161	11	0.152	12	0.136	12
	SPINK1	ENSG00000164266	Pancreatitic cancer	4	1	3	25	0.076	6	0.018	6	0.108	6	0.087	6
	CFTR	ENSG00000001626	Pancreatitis	6	6	0	100	0.112	128	0.140	160	0.206	152	0.156	164
	PRSS1	ENSG00000173636	Pancreatitis	4	3	1	75	0.184	1	0.000	1	0.245	1	0.164	1
	SPINK1	ENSG00000164266	Pancreatitis	21	20	1	95.24	0.076	6	0.018	6	0.108	6	0.087	6
	CCK	ENSG00000187094	Panic disorder	5	4	1	80	0.079	20	0.111	22	0.067	22	0.082	26
	CD14	ENSG00000170458	Parasitic infection	5	3	2	60	0.016	3	0.041	3	0.047	3	0.035	3
	CYP2C19	ENSG00000165841	Parasitic infection	5	3	2	60	0.062	32	0.042	33	0.116	34	0.071	34
	IFNG	ENSG00000111537	Parasitic infection	10	6	4	60	0.084	7	0.064	9	0.079	9	0.071	10
	IL10	ENSG00000136634	Parasitic infection	10	3	7	30	0.301	13	0.092	13	0.150	12	0.193	14
	IL1A	ENSG00000115008	Parasitic infection	4	2	2	50	0.155	12	0.071	19	0.185	18	0.134	19
	IL1B	ENSG00000125538	Parasitic infection	6	3	3	50	0.105	3	0.147	3	0.035	3	0.098	3
	IL4	ENSG00000113520	Parasitic infection	5	2	3	40	0.424	15	0.212	21	0.151	22	0.255	22
	IL6	ENSG00000136244	Parasitic infection	7	4	3	57.14	0.256	16	0.122	20	0.194	19	0.205	22
	IL8	ENSG00000169429	Parasitic infection	8	5	3	62.5	0.011	1	0.190	3	0.174	3	0.153	3
	SERPINE1	ENSG00000106366	Parasitic infection	4	4	0	100	0.054	17	0.048	26	0.057	21	0.057	27
	TLR4	ENSG00000136869	Parasitic infection	9	3	6	33.33	0.072	18	0.113	31	0.134	30	0.107	32
	TNF	ENSG00000204490	Parasitic infection	13	6	7	46.15	0.022	1	0.000	1	0.013	1	0.009	1
	BDNF	ENSG00000176697	PDa	8	6	2	75	0.136	34	0.130	44	0.175	41	0.154	44
	COMT	ENSG00000093010	PDa	9	3	6	33.33	0.093	17	0.065	20	0.081	21	0.086	21
	CYP1A1	ENSG00000140465	PDa	4	2	2	50	0.100	2	0.097	5	0.077	4	0.081	5
	CYP2D6	ENSG00000100197	PDa	8	5	3	62.5	0.020	2	0.028	1	0.000	1	0.016	2
	DRD2	ENSG00000149295	PDa	8	4	4	50	0.206	71	0.168	81	0.144	78	0.199	81
	LRRK2	ENSG00000188906	PDa	12	8	4	66.67	0.053	403	0.068	405	0.060	433	0.058	452
	MAPT	ENSG00000186868	PDa	6	5	1	83.33	0.192	159	0.152	169	0.074	91	0.170	171
	NOS1	ENSG00000089250	PDa	4	3	1	75	0.046	194	0.083	242	0.067	240	0.065	253
	NQO1	ENSG00000181019	PDa	4	3	1	75	0.102	7	0.066	11	0.095	11	0.086	11
	NR4A2	ENSG00000153234	PDa	7	5	2	71.43	0.135	4	0.347	3	0.082	4	0.167	4
	PARK2	ENSG00000185345	PDa	16	14	2	87.5	0.086	1676	0.113	1845	0.137	1849	0.122	1882
	PINK1	ENSG00000158828	PDa	9	6	3	66.67	0.001	7	0.039	6	0.024	7	0.018	7
	PON1	ENSG00000005421	PDa	9	6	3	66.67	0.091	43	0.111	58	0.118	59	0.107	60
	SLC6A3	ENSG00000142319	PDa	7	3	4	42.86	0.077	44	0.091	47	0.078	49	0.089	53
	SNCA	ENSG00000145335	PDa	11	6	5	54.55	0.212	136	0.155	146	0.063	146	0.169	148
	UCHL1	ENSG00000154277	PDa	12	5	7	41.67	0.108	6	0.034	6	0.140	6	0.107	6
	CD14	ENSG00000170458	Periodontitis	6	3	3	50	0.016	3	0.041	3	0.047	3	0.035	3
	FCGR2A	ENSG00000143226	Periodontitis	4	2	2	50	0.088	35	0.053	35	0.057	35	0.070	37
	FCGR3A	ENSG00000203747	Periodontitis	4	4	0	100	0.047	11	0.054	15	0.045	12	0.052	15
	FCGR3B	ENSG00000162747	Periodontitis	9	8	1	88.89	0.089	4	0.093	5	0.042	3	0.068	5
	IL1A	ENSG00000115008	Periodontitis	8	6	2	75	0.155	12	0.071	19	0.185	18	0.134	19
	IL1B	ENSG00000125538	Periodontitis	4	3	1	75	0.105	3	0.147	3	0.035	3	0.098	3
	MMP1	ENSG00000196611	Periodontitis	4	2	2	50	0.089	19	0.084	22	0.100	22	0.085	22
	TLR4	ENSG00000136869	Periodontitis	6	2	4	33.33	0.072	18	0.113	31	0.134	30	0.107	32
	VDR	ENSG00000111424	Periodontitis	4	4	0	100	0.094	69	0.091	89	0.137	86	0.104	95
	CYP17A1	ENSG00000148795	POSa	4	1	3	25	0.054	13	0.125	15	0.071	14	0.073	15
	INS	ENSG00000129965	POSa	5	3	2	60	0.066	9	0.146	13	0.187	13	0.141	13
	INSR	ENSG00000171105	POSa	6	5	1	83.33	0.083	154	0.115	156	0.136	162	0.123	166
	IRS1	ENSG00000169047	POSa	4	3	1	75	0.094	45	0.093	49	0.059	50	0.083	52
	F2	ENSG00000180210	Pregnancy loss	4	3	1	75	0.196	20	0.123	28	0.220	25	0.199	28
	F5	ENSG00000198734	Pregnancy loss	6	5	1	83.33	0.158	131	0.117	167	0.125	151	0.140	167
	HLA-G	ENSG00000204632	Pregnancy loss	5	5	0	100	0.018	1	0.006	1	0.067	1	0.032	1
	MTHFR	ENSG00000177000	Pregnancy loss	9	6	3	66.67	0.048	32	0.080	36	0.099	39	0.082	40
	NOS3	ENSG00000164867	Pregnancy loss	4	2	2	50	0.069	7	0.072	10	0.076	8	0.065	10
	PON2	ENSG00000105854	Preterm birth	4	4	0	100	0.145	32	0.057	33	0.172	34	0.137	34
	ATM	ENSG00000149311	Prostate cancer	5	3	2	60	0.020	101	0.078	151	0.074	137	0.055	165
	CDH1	ENSG00000039068	Prostate cancer	6	5	1	83.33	0.017	94	0.106	109	0.090	110	0.074	114
	CHEK2	ENSG00000183765	Prostate cancer	4	4	0	100	0.087	36	0.099	37	0.057	36	0.078	39
	CYP17A1	ENSG00000148795	Prostate cancer	24	15	9	62.5	0.054	13	0.125	15	0.071	14	0.073	15
	CYP19A1	ENSG00000137869	Prostate cancer	4	4	0	100	0.067	137	0.184	139	0.111	141	0.113	148
	CYP1A1	ENSG00000140465	Prostate cancer	6	4	2	66.67	0.100	2	0.097	5	0.077	4	0.081	5
	CYP1B1	ENSG00000138061	Prostate cancer	5	4	1	80	0.106	10	0.114	14	0.215	14	0.161	14
	CYP3A4	ENSG00000160868	Prostate cancer	7	4	3	57.14	0.030	9	0.263	19	0.217	20	0.183	22
	ELAC2	ENSG00000006744	Prostate cancer	19	13	6	68.42	0.191	32	0.031	33	0.115	32	0.109	35
	KLK3	ENSG00000142515	Prostate cancer	7	5	2	71.43	0.040	9	0.193	9	0.191	8	0.129	9
	MSR1	ENSG00000038945	Prostate cancer	11	6	5	54.55	0.122	91	0.130	115	0.102	118	0.121	121
	NAT2	ENSG00000156006	Prostate cancer	4	3	1	75	0.229	18	0.054	19	0.142	17	0.145	19
	RNASEL	ENSG00000135828	Prostate cancer	7	5	2	71.43	0.033	6	0.214	6	0.201	6	0.161	6
	SRD5A2	ENSG00000049319	Prostate cancer	21	13	8	61.9	0.051	31	0.082	31	0.038	31	0.058	31
	VDR	ENSG00000111424	Prostate cancer	14	12	2	85.71	0.094	69	0.091	89	0.137	86	0.104	95
	VEGFA	ENSG00000112715	Prostate cancer	5	4	1	80	0.011	12	0.051	13	0.042	14	0.030	15
	CDSN	ENSG00000204539	Psoriasis	5	4	1	80	0.092	6	0.099	6	0.024	6	0.070	6
	HLA-C	ENSG00000206452	Psoriasis	8	7	1	87.5	0.067	9	0.081	9	0.001	9	0.050	9
	IL12B	ENSG00000113302	Psoriasis	6	4	2	66.67	0.052	28	0.068	41	0.062	35	0.058	41
	TNF	ENSG00000204490	Psoriasis	8	5	3	62.5	0.022	1	0.000	1	0.013	1	0.009	1
	DRD4	ENSG00000069696	Psychoses	6	3	3	50	0.007	1	0.092	1	0.061	2	0.054	2
	SLC6A4	ENSG00000108576	Psychoses	5	1	4	20	0.108	32	0.145	37	0.260	34	0.174	40
	RHO	ENSG00000163914	Retinitis	5	5	0	100	0.219	2	0.254	2	0.097	2	0.201	2
	RB1	ENSG00000139687	Retinoblastoma	6	4	2	66.67	0.024	119	0.206	189	0.196	167	0.157	197
	NOS3	ENSG00000164867	Retinopathy	5	2	3	40	0.069	7	0.072	10	0.076	8	0.065	10
	VEGFA	ENSG00000112715	Retinopathy	8	7	1	87.5	0.011	12	0.051	13	0.042	14	0.030	15
	IL13	ENSG00000169194	Rhinitis	4	3	1	75	0.001	5	0.158	9	0.165	9	0.124	9
	AKT1	ENSG00000142208	Schizophrenia	4	3	1	75	0.247	7	0.126	8	0.188	8	0.214	8
	BDNF	ENSG00000176697	Schizophrenia	17	7	10	41.18	0.136	34	0.130	44	0.175	41	0.154	44
	CCK	ENSG00000187094	Schizophrenia	4	2	2	50	0.079	20	0.111	22	0.067	22	0.082	26
	CCKAR	ENSG00000163394	Schizophrenia	5	5	0	100	0.140	9	0.060	12	0.043	12	0.086	12
	CHRNA7	ENSG00000175344	Schizophrenia	8	3	5	37.5	0.114	79	0.142	108	0.094	108	0.119	110
	COMT	ENSG00000093010	Schizophrenia	22	12	10	54.55	0.093	17	0.065	20	0.081	21	0.086	21
	DAO	ENSG00000110887	Schizophrenia	4	2	2	50	0.100	18	0.159	19	0.183	19	0.160	19
	DAOA	ENSG00000182346	Schizophrenia	8	4	4	50	0.082	39	0.094	47	0.177	47	0.123	47
	DBH	ENSG00000123454	Schizophrenia	4	2	2	50	0.147	55	0.064	61	0.148	56	0.123	61
	DISC1	ENSG00000162946	Schizophrenia	7	5	2	71.43	0.090	469	0.088	562	0.133	545	0.112	568
	DRD2	ENSG00000149295	Schizophrenia	23	13	10	56.52	0.206	71	0.168	81	0.144	78	0.199	81
	DRD3	ENSG00000151577	Schizophrenia	36	24	12	66.67	0.013	45	0.172	60	0.201	58	0.151	61
	DRD4	ENSG00000069696	Schizophrenia	15	7	8	46.67	0.007	1	0.092	1	0.061	2	0.054	2
	DTNBP1	ENSG00000047579	Schizophrenia	19	10	9	52.63	0.058	121	0.085	131	0.145	128	0.104	133
	EGF	ENSG00000138798	Schizophrenia	4	1	3	25	0.113	164	0.112	198	0.095	210	0.106	229
	FZD3	ENSG00000104290	Schizophrenia	5	2	3	40	0.023	35	0.082	46	0.056	46	0.057	47
	GABRB2	ENSG00000145864	Schizophrenia	4	3	1	75	0.039	248	0.122	268	0.065	249	0.068	276
	GDNF	ENSG00000168621	Schizophrenia	4	3	1	75	0.034	34	0.073	39	0.119	38	0.080	39
	GRIN1	ENSG00000176884	Schizophrenia	7	3	4	42.86	0.077	4	0.022	3	0.027	4	0.044	4
	GRIN2B	ENSG00000150086	Schizophrenia	6	4	2	66.67	0.123	585	0.087	672	0.124	655	0.123	684
	GRM3	ENSG00000198822	Schizophrenia	7	3	4	42.86	0.065	173	0.128	223	0.197	223	0.144	229
	HTR1B	ENSG00000135312	Schizophrenia	4	1	3	25	0.024	7	0.074	4	0.078	6	0.039	7
	HTR2A	ENSG00000102468	Schizophrenia	29	15	14	51.72	0.073	114	0.072	129	0.138	126	0.098	132
	KCNN3	ENSG00000143603	Schizophrenia	12	5	7	41.67	0.128	201	0.095	244	0.176	242	0.142	247
	NOTCH4	ENSG00000204301	Schizophrenia	17	9	8	52.94	0.057	44	0.040	39	0.055	47	0.052	49
	NRG1	ENSG00000157168	Schizophrenia	16	8	8	50	0.158	1213	0.110	1205	0.203	1169	0.178	1213
	NTF3	ENSG00000185652	Schizophrenia	4	2	2	50	0.132	15	0.050	15	0.080	16	0.106	16
	PLA2G1B	ENSG00000170890	Schizophrenia	4	1	3	25	0.045	9	0.032	11	0.085	9	0.057	11
	PRODH	ENSG00000100033	Schizophrenia	5	2	3	40	0.097	32	0.115	37	0.136	33	0.130	37
	RGS4	ENSG00000117152	Schizophrenia	11	4	7	36.36	0.055	3	0.101	4	0.180	4	0.133	4
	RTN4	ENSG00000115310	Schizophrenia	4	1	3	25	0.075	86	0.133	101	0.217	107	0.157	107
	SLC6A3	ENSG00000142319	Schizophrenia	4	1	3	25	0.077	44	0.091	47	0.078	49	0.089	53
	SLC6A4	ENSG00000108576	Schizophrenia	7	3	4	42.86	0.108	32	0.145	37	0.260	34	0.174	40
	TH	ENSG00000180176	Schizophrenia	10	5	5	50	0.078	5	0.136	11	0.189	11	0.140	11
	TPH1	ENSG00000129167	Schizophrenia	4	4	0	100	0.040	18	0.143	18	0.149	16	0.107	18
	ZDHHC8	ENSG00000099904	Schizophrenia	5	2	3	40	0.044	6	0.054	5	0.009	5	0.034	6
	FBN1	ENSG00000166147	Scleroderma	4	4	0	100	0.095	270	0.149	286	0.121	299	0.132	309
	CD14	ENSG00000170458	Sepsis	10	6	4	60	0.016	3	0.041	3	0.047	3	0.035	3
	TNF	ENSG00000204490	Sepsis	6	4	2	66.67	0.022	1	0.000	1	0.013	1	0.009	1
	LTA	ENSG00000204496	Sepsis	5	5	0	100	-	1	-	1	-	1	-	1
	BRAF	ENSG00000157764	Skin cancer	6	2	4	33.33	0.017	74	0.175	100	0.178	101	0.144	105
	CDKN2A	ENSG00000147889	Skin cancer	9	4	5	44.44	0.074	19	0.082	32	0.079	33	0.068	35
	EGF	ENSG00000138798	Skin cancer	6	3	3	50	0.113	164	0.112	198	0.095	210	0.106	229
	MC1R	ENSG00000198211	Skin cancer	11	9	2	81.82	0.084	6	0.082	9	0.111	9	0.099	10
	XRCC3	ENSG00000126215	Skin cancer	5	2	3	40	0.074	21	0.066	24	0.071	22	0.067	26
	ACE	ENSG00000159640	SLEa	6	5	1	83.33	0.058	14	0.093	18	0.093	18	0.089	18
	CTLA4	ENSG00000163599	SLEa	15	9	6	60	0.073	2	0.048	4	0.098	4	0.078	4
	FCGR2A	ENSG00000143226	SLEa	27	19	8	70.37	0.088	35	0.053	35	0.057	35	0.070	37
	FCGR2B	ENSG00000072694	SLEa	10	8	2	80	0.061	53	0.097	51	0.054	41	0.058	56
	FCGR3A	ENSG00000203747	SLEa	13	9	4	69.23	0.047	11	0.054	15	0.045	12	0.052	15
	FCGR3B	ENSG00000162747	SLEa	7	4	3	57.14	0.089	4	0.093	5	0.042	3	0.068	5
	IL10	ENSG00000136634	SLEa	5	4	1	80	0.301	13	0.092	13	0.150	12	0.193	14
	IL8	ENSG00000169429	SLEa	4	2	2	50	0.011	1	0.190	3	0.174	3	0.153	3
	IRF5	ENSG00000128604	SLEa	6	5	1	83.33	0.035	3	0.025	4	0.054	4	0.045	4
	MBL2	ENSG00000165471	SLEa	6	6	0	100	0.020	15	0.140	18	0.158	17	0.106	18
	PTPN22	ENSG00000134242	SLEa	6	6	0	100	0.092	26	0.176	27	0.322	25	0.208	28
	TLR9	ENSG00000173366	SLEa	4	1	3	25	0.051	9	0.044	11	0.106	11	0.059	12
	TNFRSF1B	ENSG00000028137	SLEa	7	4	3	57.14	0.021	52	0.046	64	0.039	57	0.032	67
	CLOCK	ENSG00000134852	Sleep disorder	4	3	1	75	0.087	85	0.105	109	0.227	105	0.154	110
	MMP3	ENSG00000149968	Stenosis	4	4	0	100	0.081	14	0.058	24	0.058	23	0.055	24
	NOS3	ENSG00000164867	Stenosis	6	5	1	83.33	0.069	7	0.072	10	0.076	8	0.065	10
	HTR2A	ENSG00000102468	Suicide	8	4	4	50	0.073	114	0.072	129	0.138	126	0.098	132
	SLC6A4	ENSG00000108576	Suicide	18	13	5	72.22	0.108	32	0.145	37	0.260	34	0.174	40
	TPH1	ENSG00000129167	Suicide	11	7	4	63.64	0.040	18	0.143	18	0.149	16	0.107	18
	TPH2	ENSG00000139287	Suicide	4	3	1	75	0.045	137	0.064	153	0.078	150	0.066	154
	ACE	ENSG00000159640	T1DMa	4	3	1	75	0.058	14	0.093	18	0.093	18	0.089	18
	CTLA4	ENSG00000163599	T1DMa	46	37	9	80.43	0.073	2	0.048	4	0.098	4	0.078	4
	CXCL12	ENSG00000107562	T1DMa	6	3	3	50	0.049	30	0.078	34	0.109	35	0.084	35
	HLA-DPB1	ENSG00000168383	T1DMa	4	3	1	75	0.097	84	0.236	84	0.133	83	0.163	84
	HLA-DQA1	ENSG00000196735	T1DMa	12	12	0	100	0.220	1	0.038	1	0.388	1	0.252	1
	IFNG	ENSG00000111537	T1DMa	5	2	3	40	0.084	7	0.064	9	0.079	9	0.071	10
	IL10	ENSG00000136634	T1DMa	4	1	3	25	0.301	13	0.092	13	0.150	12	0.193	14
	IL12B	ENSG00000113302	T1DMa	5	1	4	20	0.052	28	0.068	41	0.062	35	0.058	41
	IL18	ENSG00000150782	T1DMa	8	4	4	50	0.076	23	0.059	31	0.057	29	0.072	33
	INS	ENSG00000129965	T1DMa	10	6	4	60	0.066	9	0.146	13	0.187	13	0.141	13
	MICA	ENSG00000183214	T1DMa	10	10	0	100	0.034	47	0.105	48	0.075	48	0.074	48
	NEUROD1	ENSG00000162992	T1DMa	9	8	1	88.89	0.225	3	0.069	3	0.135	3	0.150	3
	PTPN22	ENSG00000134242	T1DMa	11	11	0	100	0.092	26	0.176	27	0.322	25	0.208	28
	SUMO4	ENSG00000177688	T1DMa	6	4	2	66.67	0.125	1	0.154	1	0.000	1	0.093	1
	TAP2	ENSG00000204267	T1DMa	6	4	2	66.67	0.018	24	0.086	30	0.038	29	0.027	30
	VDR	ENSG00000111424	T1DMa	8	7	1	87.5	0.094	69	0.091	89	0.137	86	0.104	95
	ABCC8	ENSG00000006071	T2DMa	10	8	2	80	0.029	98	0.165	114	0.207	114	0.153	116
	ACE	ENSG00000159640	T2DMa	26	21	5	80.77	0.058	14	0.093	18	0.093	18	0.089	18
	ADIPOQ	ENSG00000181092	T2DMa	21	17	4	80.95	0.035	16	0.092	18	0.106	17	0.083	18
	ADIPOR1	ENSG00000159346	T2DMa	7	5	2	71.43	0.159	15	0.122	16	0.158	16	0.151	17
	ADIPOR2	ENSG00000006831	T2DMa	6	2	4	33.33	0.068	85	0.084	103	0.131	102	0.100	105
	AGER	ENSG00000204305	T2DMa	5	2	3	40	0.042	6	0.107	6	0.084	6	0.066	6
	BTC	ENSG00000174808	T2DMa	4	2	2	50	0.062	38	0.120	42	0.189	42	0.144	42
	CAPN10	ENSG00000142330	T2DMa	31	21	10	67.74	0.041	22	0.113	25	0.111	24	0.087	26
	CTLA4	ENSG00000163599	T2DMa	6	4	2	66.67	0.073	2	0.048	4	0.098	4	0.078	4
	DIO2	ENSG00000211448	T2DMa	4	2	2	50	0.105	11	0.182	11	0.044	11	0.110	11
	ENPP1	ENSG00000197594	T2DMa	14	10	4	71.43	0.056	78	0.153	84	0.196	86	0.157	87
	FABP2	ENSG00000145384	T2DMa	16	14	2	87.5	0.031	17	0.010	17	0.006	17	0.016	17
	GCGR	ENSG00000215644	T2DMa	6	2	4	33.33	0.240	80	0.213	120	0.146	119	0.223	120
	GCK	ENSG00000106633	T2DMa	9	8	1	88.89	0.036	36	0.089	37	0.077	38	0.063	39
	GHRL	ENSG00000157017	T2DMa	4	3	1	75	0.243	9	0.055	11	0.181	10	0.158	11
	GNB3	ENSG00000111664	T2DMa	4	3	1	75	0.040	3	0.168	3	0.182	4	0.117	4
	GYS1	ENSG00000104812	T2DMa	4	3	1	75	0.027	12	0.063	15	0.029	14	0.026	17
	HNF4A	ENSG00000101076	T2DMa	16	12	4	75	0.064	85	0.079	93	0.096	94	0.083	97
	IAPP	ENSG00000121351	T2DMa	6	4	2	66.67	0.031	12	0.075	11	0.103	11	0.071	12
	IDE	ENSG00000119912	T2DMa	5	2	3	40	0.067	50	0.104	62	0.111	65	0.108	65
	IGF1	ENSG00000017427	T2DMa	5	4	1	80	0.068	58	0.058	75	0.060	74	0.060	81
	IGF2	ENSG00000167244	T2DMa	5	4	1	80	0.066	9	0.146	13	0.187	13	0.141	13
	INS	ENSG00000129965	T2DMa	13	7	6	53.85	0.066	9	0.146	13	0.187	13	0.141	13
	INSR	ENSG00000171105	T2DMa	8	6	2	75	0.083	154	0.115	156	0.136	162	0.123	166
	IPF1	ENSG00000139515	T2DMa	5	3	2	60	0.000	1	0.267	1	0.261	1	0.148	1
	IRS1	ENSG00000169047	T2DMa	16	8	8	50	0.094	45	0.093	49	0.059	50	0.083	52
	IRS2	ENSG00000185950	T2DMa	6	2	4	33.33	0.024	37	0.115	39	0.160	38	0.105	39
	LEPR	ENSG00000116678	T2DMa	6	6	0	100	0.232	233	0.113	246	0.297	249	0.248	254
	LMNA	ENSG00000160789	T2DMa	5	3	2	60	0.174	25	0.298	25	0.375	24	0.356	25
	LPL	ENSG00000175445	T2DMa	6	6	0	100	0.027	48	0.106	62	0.131	63	0.098	65
	MTHFR	ENSG00000177000	T2DMa	5	3	2	60	0.048	32	0.080	36	0.099	39	0.082	40
	NEUROD1	ENSG00000162992	T2DMa	6	5	1	83.33	0.225	3	0.069	3	0.135	3	0.150	3
	NEUROG3	ENSG00000122859	T2DMa	6	2	4	33.33	0.987	1	0.983	1	0.000	1	0.970	1
	NOS3	ENSG00000164867	T2DMa	12	8	4	66.67	0.069	7	0.072	10	0.076	8	0.065	10
	NPY	ENSG00000122585	T2DMa	5	5	0	100	0.044	23	0.038	29	0.065	23	0.050	30
	NR3C1	ENSG00000113580	T2DMa	4	3	1	75	0.065	92	0.090	148	0.045	153	0.042	157
	PAX4	ENSG00000106331	T2DMa	5	4	1	80	0.109	11	0.113	9	0.098	11	0.091	13
	PCK1	ENSG00000124253	T2DMa	4	2	2	50	0.160	16	0.124	18	0.167	17	0.152	18
	PON1	ENSG00000005421	T2DMa	13	10	3	76.92	0.091	43	0.111	58	0.118	59	0.107	60
	PPARA	ENSG00000186951	T2DMa	4	4	0	100	0.099	64	0.155	100	0.251	88	0.183	102
	PPARG	ENSG00000132170	T2DMa	24	19	5	79.17	0.063	123	0.137	173	0.169	166	0.142	176
	PPARGC1A	ENSG00000109819	T2DMa	14	8	6	57.14	0.038	99	0.076	111	0.088	117	0.069	119
	PPP1R3A	ENSG00000154415	T2DMa	4	3	1	75	0.106	18	0.068	28	0.063	25	0.080	28
	PRKCZ	ENSG00000067606	T2DMa	4	4	0	100	0.048	59	0.119	67	0.134	65	0.112	69
	PTPN1	ENSG00000196396	T2DMa	10	7	3	70	0.026	59	0.076	58	0.101	59	0.068	62
	RETN	ENSG00000104918	T2DMa	9	6	3	66.67	0.022	1	0.417	1	0.273	1	0.238	1
	SERPINE1	ENSG00000106366	T2DMa	7	1	6	14.29	0.054	17	0.048	26	0.057	21	0.057	27
	TCF1	ENSG00000135100	T2DMa	17	11	6	64.71	0.092	33	0.100	34	0.243	31	0.155	34
	TCF7L2	ENSG00000148737	T2DMa	18	17	1	94.44	0.162	137	0.148	149	0.258	146	0.206	156
	TNF	ENSG00000204490	T2DMa	8	4	4	50	0.022	1	0.000	1	0.013	1	0.009	1
	UCP1	ENSG00000109424	T2DMa	4	4	0	100	0.023	10	0.073	10	0.098	9	0.070	10
	UCP2	ENSG00000175567	T2DMa	5	3	2	60	0.055	4	0.049	5	0.140	5	0.086	5
	UCP3	ENSG00000175564	T2DMa	4	3	1	75	0.015	17	0.132	21	0.158	21	0.109	21
	UTS2	ENSG00000049247	T2DMa	5	5	0	100	0.119	4	0.117	4	0.096	4	0.121	4
	FOXC2	ENSG00000176692	T2DMa	6	3	3	50	-	1	-	1	-	1	-	1
	DRD3	ENSG00000151577	Tardive dyskinesia	7	5	2	71.43	0.013	45	0.172	60	0.201	58	0.151	61
	HTR2A	ENSG00000102468	Tardive dyskinesia	5	2	3	40	0.073	114	0.072	129	0.138	126	0.098	132
	BRAF	ENSG00000157764	Thyroid cancer	4	3	1	75	0.017	74	0.175	100	0.178	101	0.144	105
	RET	ENSG00000165731	Thyroid cancer	7	5	2	71.43	0.066	49	0.094	59	0.173	55	0.114	59
	CTLA4	ENSG00000163599	Thyroiditis	12	7	5	58.33	0.073	2	0.048	4	0.098	4	0.078	4
	TG	ENSG00000042832	Thyroiditis	4	3	1	75	0.121	506	0.126	559	0.170	560	0.141	580
	IFNG	ENSG00000111537	Tuberculosis	11	7	4	63.64	0.084	7	0.064	9	0.079	9	0.071	10
	IFNGR1	ENSG00000027697	Tuberculosis	7	2	5	28.57	0.021	19	0.088	16	0.105	16	0.060	19
	IL12B	ENSG00000113302	Tuberculosis	6	4	2	66.67	0.052	28	0.068	41	0.062	35	0.058	41
	IL12RB1	ENSG00000096996	Tuberculosis	4	3	1	75	0.021	18	0.086	21	0.067	19	0.052	21
	SLC11A1	ENSG00000018280	Tuberculosis	8	8	0	100	0.018	5	0.205	6	0.222	6	0.167	6
	TLR2	ENSG00000137462	Tuberculosis	4	4	0	100	0.108	2	0.014	3	0.070	2	0.061	3
	VDR	ENSG00000111424	Tuberculosis	4	4	0	100	0.094	69	0.091	89	0.137	86	0.104	95
	a AD = Alzheimer's Disease; ADHD = Attention-deficit hyperactivity disorder; BMD = Bone Mineral Density, mainly Osteoporosis-related; CAD = Coronary Artery Disease;
	CJD = Creutzfeldt-Jakob disease; CLD = Chronic liver disease; COPD = Chronic obstructive pulmonary disease; FMF = Familial Mediterranean fever; GVHD = Graft-versus-host
	disease; IBD = Inflammatory bowel disease; OCD = Obsessive–compulsive disorder; PD = Parkinson's Disease; POS = Polycystic ovary syndrome; SLE = Systemic lupus
	erythematosus; Stroke - CVA = Cerebrovascular accident; T1DM = Diabetes, type 1; T2DM = Diabetes, type 2
	b Pos. = Positive Study; Neg. = Negative Study; Tot. = Total number of studies; Repli. = Replicability in percentage
