# Supplementary material for: Recent human evolution has shaped geographical differences in susceptibility to disease
Source: BMC Genomics. 2011 Jan 24;12:55. doi: 10.1186/1471-2164-12-55 (PMC3039608; doi:10.1186/1471-2164-12-55)
Supplement: Additional file 3 — Main Features and Population Differentiation values in the selected 37 associations from the Continental Set. [file 1471-2164-12-55-S3.XLS]

## Sheet: S2
	Associations			Studies in East Asia				Studies in Europe					FSTc
	GENE	ENSEMBL	DISEASEa	TOT.b	NEG.b	POS.b	REPLI.b	TOT.b	NEG.b	POS.b	REPLI.b	φ (Phi)	Mean	Var	SNP	% ext. SNPsd
	A2M	ENSG00000175899	ADa	14	10	4	28.57	10	7	3	30	0.0155	0.167	0.01	44	45.5
	ACE	ENSG00000159640	Heart disease	4	3	1	25	9	4	5	55.56	0.2829	0.058	0.006	14	0
	ACE	ENSG00000159640	Hypertension	16	5	11	68.75	8	3	5	62.5	0.0625	0.058	0.006	14	0
	ADD1	ENSG00000087274	Hypertension	7	3	4	57.14	10	3	7	70	0.1324	0.169	0.015	50	38
	ADRB2	ENSG00000169252	Asthma	11	3	8	72.73	11	8	3	27.27	0.4545	0.112	0.017	4	0
	AGT	ENSG00000135744	Hypertension	9	2	7	77.78	7	3	4	57.14	0.2208	0.09	0.009	40	7.5
	APOE	ENSG00000130203	ADa	22	8	14	63.64	18	6	12	66.67	0.0316	-	-	-	-
	CAPN10	ENSG00000142330	T2DMa	10	6	4	40	9	4	5	55.56	0.1556	0.041	0.004	22	9.09
	CFH	ENSG00000000971	Glaucoma	5	3	2	40	5	1	4	80	0.4082	0.187	0.024	66	45.45
	CTLA4	ENSG00000163599	Arthritis	7	2	5	71.43	7	3	4	57.14	0.1491	0.073	0.01	2	0
	CTLA4	ENSG00000163599	T1DMa	14	2	12	85.71	15	3	12	80	0.0756	0.073	0.01	2	0
	CTLA4	ENSG00000163599	Hyperthyroidism	11	2	9	81.82	9	3	6	66.67	0.1741	0.073	0.01	2	0
	CYP11B2	ENSG00000179142	Hypertension	8	2	6	75	4	2	2	50	0.25	0.132	0.013	7	14.29
	CYP2C9	ENSG00000138109	Drug metabolism	8	3	5	62.5	5	1	4	80	0.1845	0.079	0.006	50	18
	DRD2	ENSG00000149295	Alcoholism	7	5	2	28.57	4	1	3	75	0.4485	0.206	0.036	71	28.17
	FCGR2A	ENSG00000143226	Arthritis	8	2	6	75	7	3	4	57.14	0.189	0.088	0.005	35	5.71
	GCK	ENSG00000106633	T2DMa	6	0	6	100	4	1	3	75	0.4082	0.036	0.008	36	2.78
	HLA-B	ENSG00000204523	Behçet's disease	4	0	4	100	4	0	4	100	0	0.066	0.008	2	0
	HLA-DQB1	ENSG00000179344	T1DMa	4	0	4	100	7	1	6	85.71	0.239	-	-	-	-
	HLA-DRB1	ENSG00000196126	T1DMa	4	0	4	100	5	1	4	80	0.3162	-	-	-	-
	HTR2A	ENSG00000102468	Schizophrenia	8	6	2	25	6	4	2	33.33	0.0913	0.073	0.007	114	9.65
	IL13	ENSG00000169194	Asthma	5	2	3	60	8	3	5	62.5	0.025	0.001	0	5	0
	IL13	ENSG00000169194	Atopy	4	0	4	100	6	0	6	100	0	0.001	0	5	0
	IL4	ENSG00000113520	Asthma	6	2	4	66.67	8	7	1	12.5	0.5594	0.424	0.027	15	0
	IL4R	ENSG00000077238	Asthma	6	4	2	33.33	17	11	6	35.29	0.0181	0.082	0.005	48	0
	IRS1	ENSG00000169047	T2DMa	4	3	1	25	5	4	1	20	0.0598	0.094	0.004	45	46.67
	LTC4S	ENSG00000213316	Asthma	6	4	2	33.33	4	2	2	50	0.1667	-	-	-	-
	MS4A2	ENSG00000149534	Asthma	6	3	3	50	7	7	0	0	0.5916	0.211	0.02	14	21.43
	NOS3	ENSG00000164867	Atherosclerosis	5	0	5	100	7	2	5	71.43	0.378	0.069	0.01	7	28.57
	NOS3	ENSG00000164867	CADa	7	5	2	28.57	8	6	2	25	0.0403	0.069	0.01	7	28.57
	NOS3	ENSG00000164867	Hypertension	12	8	4	33.33	8	6	2	25	0.0891	0.069	0.01	7	28.57
	NRG1	ENSG00000157168	Schizophrenia	5	4	1	20	4	0	4	100	0.8	0.158	0.019	1213	15.83
	PARK2	ENSG00000185345	PDa	5	0	5	100	4	3	1	25	0.7906	0.086	0.012	1676	11.1
	SERPINE1	ENSG00000106366	Stroke - CVAa	5	3	2	40	4	3	1	25	0.1581	0.054	0.006	17	5.88
	SPINK1	ENSG00000164266	Pancreatitis	5	1	4	80	4	0	4	100	0.3162	0.076	0.001	6	0
	TNF	ENSG00000204490	Asthma	4	2	2	50	8	3	5	62.5	0.1195	0.022	-	1	0
	VDR	ENSG00000111424	BMDa	14	2	12	85.71	10	5	5	50	0.3874	0.094	0.01	69	8.7
	a AD = Alzheimer's Disease; T2DM = Diabetes, type 2; T1DM = Diabetes, type 1; PD = Parkinson's Disease; BMD = Bone Mineral Density, mainly Osteoporosis-related;
	CAD = Coronary Artery Disease; Stroke - CVA = Cerebrovascular accident
	b Pos. = Positive Study; Neg. = Negative Study; Tot. = Total number of studies; Repli. = Replicability in percentage
	c FST = Population Differentiation
	d % ext. SNPs = Percentage of SNPs common (MAF > 0.2 or MAF < 0.8) in a given continent (Europe / EastAsia) while rare in the other (MAF < 0.1 or MAF > 0.9)
