# Supplementary material for: Recent human evolution has shaped geographical differences in susceptibility to disease
Source: BMC Genomics. 2011 Jan 24;12:55. doi: 10.1186/1471-2164-12-55 (PMC3039608; doi:10.1186/1471-2164-12-55)
Supplement: Additional file 4 — Summary of Spearman's (ρ) correlation coefficients between the world-wide replicability (in %) and the average genic population differentiation (FST) for the 890 associations from the Global Set. [file 1471-2164-12-55-S4.XLS]

## Sheet: S4
	Replicability	SNPa	Number of studies per associationsb
				≥ 4 (885)	≥ 6 (477)	≥ 8 (300)	≥ 10 (217)	≥ 12 (158)	≥ 14 (115)	≥ 16 (92)	≥ 18 (70)	≥ 20 (59)
	0 - 100 %	All	FST Global	0.046	0.041	0.059	0.114	0.117	0.027	-0.077	0.031	-0.105
			FST Europe-Asia	-0.018	-0.008	-0.009	-0.004	-0.029	-0.083	-0.225*	-0.182	-0.288*
			FST Europe-Africa	0.045	0.050	0.080	0.120	0.073	-0.086	-0.141	-0.117	-0.143
			FST Asia-Africa	0.081	0.100*	0.120*	0.180*	0.168*	0.130	0.052	0.197	-0.004
				≥ 4 (659)	≥ 6 (355)	≥ 8 (223)	≥ 10 (162)	≥ 12 (116)	≥ 14 (87)	≥ 16 (73)	≥ 18 (56)	≥ 20 (48)
	0 - 100 %	≥ 10 SNPs	FST Global	-0.012	-0.024	-0.024	0.004	0.007	-0.109	-0.157	-0.057	-0.164
			FST Europe-Asia	-0.057	-0.064	-0.064	-0.127*	-0.151	-0.212	-0.265*	-0.224	-0.353*
			FST Europe-Africa	0.020	0.040	0.040	0.129	0.098	-0.052	-0.133	-0.044	-0.005
			FST Asia-Africa	0.026	0.049	0.049	0.125	0.109	0.044	-0.013	0.130	-0.057
				≥ 4 (706)	≥ 6 (382)	≥ 8 (244)	≥ 10 (180)	≥ 12 (133)	≥ 14 (100)	≥ 16 (81)	≥ 18 (64)	≥ 20 (56)
	50 - 100 %	All	FST Global	0.061	0.114*	0.110	0.179*	0.159	0.027	-0.008	0.030	-0.111
			FST Europe-Asia	-0.018	0.031	0.024	0.018	-0.032	-0.113	-0.167	-0.109	-0.244
			FST Europe-Africa	0.075	0.114*	0.112	0.145	0.114	-0.004	-0.044	-0.076	-0.117
			FST Asia-Africa	0.081*	0.137**	0.140*	0.206**	0.193*	0.087	0.052	0.120	-0.029
				≥ 4 (525)	≥ 6 (283)	≥ 8 (182)	≥ 10 (138)	≥ 12 (100)	≥ 14 (77)	≥ 16 (64)	≥ 18 (52)	≥ 20 (46)
	50 - 100 %	≥ 10 SNPs	FST Global	0.019	0.080	0.054	0.138	0.111	-0.046	-0.067	-0.025	-0.130
			FST Europe-Asia	-0.069	-0.026	-0.062	-0.046	-0.119	-0.205	-0.237	-0.165	-0.334*
			FST Europe-Africa	0.067	0.133*	0.135	0.197*	0.185	0.074	0.000	0.044	-0.008
			FST Asia-Africa	0.050	0.118*	0.127	0.188*	0.186	0.057	0.009	0.071	-0.022
	a All indicates that the whole set of genes were selected; if ≥ 10 SNPs, only genes with a minimum of 10 SNPs were selected
	b This value indicates the threshold of number of studies per association included (in parenthesis how many associations were ascertained)
