# Supplementary material for: Recent human evolution has shaped geographical differences in susceptibility to disease
Source: BMC Genomics. 2011 Jan 24;12:55. doi: 10.1186/1471-2164-12-55 (PMC3039608; doi:10.1186/1471-2164-12-55)
Supplement: Additional file 5 — Summary of Spearman's (ρ) correlation coefficients between the world-wide replicability (in %) and the average population differentiation (FST) for the 50,317 SNPs from the Global Set. Each SNP has been assigned the replicability of the gene they locate. [file 1471-2164-12-55-S5.XLS]

## Sheet: Hoja1
	Replicability		Number of studies per associations
			≥ 4 (50317)	≥ 6 (29294)	≥ 8 (19759)	≥ 10 (15191)	≥ 12 (11823)	≥ 14 (9144)	≥ 16 (7749)	≥ 18 (3952)	≥ 20 (3240)
	0 - 100 %	FST Global	-0.005	-0.005	-0.017*	-0.020*	-0.022*	-0.053**	-0.095**	0.006	-0.074**
		FST Europe-Asia	-0.014*	-0.038**	-0.077**	-0.102**	-0.107**	-0.110**	-0.147**	-0.001	-0.114
		FST Europe-Africa	0.014*	0.014*	0.024**	0.039**	0.047**	0.012	0.004	0.025	0.011
		FST Asia-Africa	0.0103*	0.015*	0.016*	0.012	-0.011	-0.030*	-0.057**	0.024	-0.044*
			≥ 4 (40949)	≥ 6 (23985)	≥ 8 (16404)	≥ 10 (13226)	≥ 12 (10344)	≥ 14 (8594)	≥ 16 (7370)	≥ 18 (3804)	≥ 20 (3154)
	50 - 100 %	FST Global	0.001	0.013*	-0.015	-0.009	-0.028*	-0.070**	-0.093**	0.008	-0.065**
		FST Europe-Asia	-0.030**	-0.047**	-0.084**	-0.092**	-0.113**	-0.124**	-0.143**	0.016	-0.104**
		FST Europe-Africa	0.033**	0.049**	0.049**	0.062**	0.048**	0.025*	0.018	0.031	0.017
		FST Asia-Africa	0.017	0.025*	0.01	0.016	-0.005	-0.045*	-0.063*	0.019	-0.028
	a This value indicates the threshold of number of studies per association included (in parenthesis how many SNPs were ascertained)
