# Supplementary material for: Recent human evolution has shaped geographical differences in susceptibility to disease
Source: BMC Genomics. 2011 Jan 24;12:55. doi: 10.1186/1471-2164-12-55 (PMC3039608; doi:10.1186/1471-2164-12-55)
Supplement: Additional file 6 — Summary of Spearman's (ρ) correlation coefficients between the world-wide replicability (in %) and the average FST for tagSNPs from the 890 associations from the Global Set. Each tagSNP has been assigned the replicability of the gene they locate [file 1471-2164-12-55-S6.XLS]

## Sheet: Hoja1
	Replicability		Number of studies per associationsa
			≥ 4 (6582)	≥ 6 (3908)	≥ 8 (2668)	≥ 10 (1923)	≥ 12 (1503)	≥ 14 (1103)	≥ 16 (952)	≥ 18 (490)	≥ 20 (363)
	0 - 100 %	FST Global	0.030*	0.032*	0.037	0.063*	0.047	-0.018	-0.045	0.071	-0.024
		FST Europe-Asia	0.015	0.018	0.017	0.017	0.016	-0.013	-0.037	0.112	-0.030
		FST Europe-Africa	0.015	0.016	0.024	0.054*	0.042	-0.017	-0.028	0.044	0.025
		FST Asia-Africa	0.037*	0.029	0.032	0.052*	0.026	-0.005	-0.023	0.045	-0.012
			≥ 4 (5294)	≥ 6 (3189)	≥ 8 (2172)	≥ 10 (1653)	≥ 12 (1289)	≥ 14 (1062)	≥ 16 (916)	≥ 18 (470)	≥ 20 (354)
	50 - 100 %	FST Global	0.020	0.027	0.013	0.048*	0.010	-0.017	-0.047	0.076	-0.022
		FST Europe-Asia	0.001	0.001	-0.006	0.020	-0.013	-0.010	-0.032	0.140*	-0.016
		FST Europe-Africa	0.022	0.021	0.014	0.033	0.004	-0.007	-0.022	0.051	0.027
		FST Asia-Africa	0.026	0.026	0.012	0.038	0.011	-0.013	-0.038	0.026	-0.026
	a This value indicates the threshold of number of studies per association included (in parenthesis how many SNPs were ascertained)
