# Supplementary material for: Recent human evolution has shaped geographical differences in susceptibility to disease
Source: BMC Genomics. 2011 Jan 24;12:55. doi: 10.1186/1471-2164-12-55 (PMC3039608; doi:10.1186/1471-2164-12-55)
Supplement: Additional file 7 — Main Features from the 564 studies of the 37 associations from the Continental Set. [file 1471-2164-12-55-S7.XLS]

## Sheet: Hoja1
	GENE	GAD ASSIGNED DISEASEa	DISEASEb,c	COUNTRYd	POOL	STATUS	CASES	CONTROLS	SIZE	YEAR	PUBMED ID
	A2M	Alzheimer`s Disease	ADc	Japan	EAST ASIA	N	95	111	206	2000	10936700
	A2M	Alzheimer`s Disease	ADc	Korea	EAST ASIA	N	89	50	139	2001	11290389
	A2M	Alzheimer`s Disease	ADc	Japan	EAST ASIA	N	55	69	124	1999	10477120
	A2M	Alzheimer`s Disease	ADc	Japan	EAST ASIA	N	62	90	152	2000	10668711
	A2M	Alzheimer's Disease	ADc	China	EAST ASIA	N	-	-	-	1999	10449138
	A2M	Alzheimer's Disease	ADc	China	EAST ASIA	Y	-	-	-	2004	14675603
	A2M	Alzheimer's Disease	ADc	China	EAST ASIA	N	355	369	724	2005	15793779
	A2M	Alzheimer's Disease	ADc	Korea	EAST ASIA	Y	100	203	303	2001	11231028
	A2M	Alzheimer's Disease	ADc	China	EAST ASIA	N	97	111	208	2001	11484172
	A2M	Alzheimer's Disease	ADc	China	EAST ASIA	Y	-	-	-	2004	14675603
	A2M	Alzheimer's Disease	ADc	Korea	EAST ASIA	N	89	50	139	2001	11290389
	A2M	Alzheimer's Disease	ADc	China	EAST ASIA	N	67	142	209	2004	15468911
	A2M	Alzheimer's Disease	ADc	China	EAST ASIA	Y	387	-	387	2005	15931081
	A2M	Alzheimer's Disease	ADc	China	EAST ASIA	N	82	110	192	2000	11099722
	A2M	Alzheimer's Disease	ADc	Italy	EUROPE	Y	148	158	306	2004	15023809
	A2M	Alzheimer's Disease	ADc	Germany	EUROPE	N	238	118	356	2000	11058789
	A2M	Alzheimer's Disease	ADc	Italy	EUROPE	N	98	248	346	2001	11166925
	A2M	Alzheimer's Disease	ADc	Hungary	EUROPE	N	-	-	-	2002	11901360
	A2M	Alzheimer's Disease	ADc	Poland	EUROPE	N	60	58	118	2001	11987698
	A2M	Alzheimer's Disease	ADc	Italy	EUROPE	Y	-	-	-	2002	12221172
	A2M	Alzheimer's Disease	ADc	Italy	EUROPE	Y	148	158	306	2004	15023809
	A2M	Alzheimer's Disease	ADc	Great Britain	EUROPE	N	-	-	-	2001	11496365
	A2M	Alzheimer's Disease	ADc	Germany	EUROPE	N	160	191	351	2000	11121179
	A2M	Alzheimer's Disease	ADc	Poland	EUROPE	N	100	100	200	2003	12782337
	ACE	Nonfamilial Hypertrophic Cardiomyopathy	Heart disease	Japan	EAST ASIA	N	88	112	200	1997	9270088
	ACE	cardiovascular	Heart disease	China	EAST ASIA	N	-	-	-	1996	8644625
	ACE	cardiovascular	Heart disease	China	EAST ASIA	Y	-	-	-	2003	12514670
	ACE	cardiovascular	Heart disease	China	EAST ASIA	N	-	-	-	1997	9201110
	ACE	Coronary Heart Disease	Heart disease	Spain	EUROPE	N	304	315	619	2001	11345362
	ACE	cardiovascular	Heart disease	Sweden	EUROPE	Y	-	-	-	1996	8752809
	ACE	coronary heart disease	Heart disease	Austria	EUROPE	N	-	-	-	1995	7772074
	ACE	cardiovascular	Heart disease	Finland	EUROPE	Y	118	110	228	2001	11427204
	ACE	left ventricular hypertrophy	Heart disease	Russia	EUROPE	N	-	-	156	2001	11688760
	ACE	coronary heart disease	Heart disease	Finland	EUROPE	Y	118	110	228	2001	11427204
	ACE	left ventricular function left ventricular mass	Heart disease	Turkey	EUROPE	N	-	-	-	2006	16485730
	ACE	cardiovascular disease	Heart disease	Europe	EUROPE	Y	-	-	-	2006	16544732
	ACE	heart failure	Heart disease	Russia	EUROPE	Y	-	-	-	2006	17326392
	ACE	blood pressure, arterial; atherosclerosis	Hypertension	Japan	EAST ASIA	N	-	-	802	2003	12627873
	ACE	Essential Hypertension	Hypertension	China	EAST ASIA	Y	169	152	321	1999	11593574
	ACE	Essential Hypertension	Hypertension	China	EAST ASIA	Y	161	134	295	2001	11484170
	ACE	hypertension	Hypertension	Japan	EAST ASIA	N	-	-	-	1999	10221352
	ACE	hypertension	Hypertension	India	EAST ASIA	Y	-	-	-	1997	9358012
	ACE	hypertension	Hypertension	Japan	EAST ASIA	N	-	-	-	2001	11204304
	ACE	hypertension	Hypertension	Japan	EAST ASIA	Y	-	-	-	1997	9197423
	ACE	hypertension	Hypertension	China	EAST ASIA	Y	-	-	-	1996	9140789
	ACE	hypertension	Hypertension	Bangladesh	EAST ASIA	Y	-	-	-	2002	12297007
	ACE	hypertension	Hypertension	Japan	EAST ASIA	Y	-	-	-	2000	11043512
	ACE	hypertension	Hypertension	China	EAST ASIA	Y	-	-	-	2001	11840772
	ACE	hypertension	Hypertension	China	EAST ASIA	N	-	-	-	1997	9037328
	ACE	hypertension	Hypertension	Bangladesh	EAST ASIA	Y	-	-	-	1998	10874368
	ACE	hypertension	Hypertension	China	EAST ASIA	Y	-	-	-	1998	11367719
	ACE	hypertension	Hypertension	China	EAST ASIA	Y	161	134	295	2001	11484170
	ACE	preeclampsia	Hypertension	China	EAST ASIA	N	81	205	286	2002	12575194
	ACE	hypertension	Hypertension	Belgium	EUROPE	N	-	-	-	1994	7807498
	ACE	hypertension	Hypertension	Russia	EUROPE	Y	-	-	-	1996	8895041
	ACE	hypertension	Hypertension	Turkey	EUROPE	Y	-	-	-	2001	11367888
	ACE	Blood Pressure	Hypertension	Europe	EUROPE	Y	-	-	-	2000	10899077
	ACE	hypertension	Hypertension	Spain	EUROPE	N	185	350	535	2001	11707217
	ACE	hypertension, pregnancy induced	Hypertension	Poland	EUROPE	Y	126	150	276	2000	11208365
	ACE	hypertension	Hypertension	Europe	EUROPE	Y	-	-	1461	2001	11518842
	ACE	angiotensinogen hypertension	Hypertension	Europe	EUROPE	N	-	-	-	2006	17083073
	ADD1	hypertension	Hypertension	China	EAST ASIA	Y	183	129	312	2000	11110979
	ADD1	hypertension	Hypertension	Japan	EAST ASIA	N	-	-	-	1998	9607391
	ADD1	Essential Hypertension	Hypertension	Japan	EAST ASIA	N	-	-	-	1998	9495254
	ADD1	hypertension	Hypertension	China	EAST ASIA	Y	-	-	748	2003	14508192
	ADD1	hypertension	Hypertension	Korea	EAST ASIA	N	-	-	903	2004	15608390
	ADD1	hypertension	Hypertension	China	EAST ASIA	Y	183	129	312	2000	11110979
	ADD1	hypertension	Hypertension	Japan	EAST ASIA	Y	-	-	1880	2004	15055253
	ADD1	sodium transport rate, erythrocyte	Hypertension	Italy	EUROPE	Y	-	-	268	2002	11882573
	ADD1	hypertension	Hypertension	Europe	EUROPE	Y	-	-	-	2000	10912758
	ADD1	hypertension	Hypertension	Europe	EUROPE	Y	-	-	1848	2002	12427140
	ADD1	albuminuria hypertension	Hypertension	Europe	EUROPE	Y	-	-	-	2006	16612256
	ADD1	hypertension, salt sensitive	Hypertension	Poland	EUROPE	N	44	24	68	2001	11528213
	ADD1	hypertension	Hypertension	Europe	EUROPE	Y	-	-	1461	2001	11518842
	ADD1	hypertension	Hypertension	Europe	EUROPE	N	-	-	-	2006	16497648
	ADD1	blood pressure, arterial intima-media thickness	Hypertension	Europe	EUROPE	Y	-	-	-	2006	16531798
	ADD1	hypertension intima-media thickness	Hypertension	Netherlands	EUROPE	Y	-	-	-	2006	17003363
	ADD1	angiotensinogen hypertension	Hypertension	Denmark	EUROPE	N	-	-	-	2006	17083073
	ADRB2	Bronchial asthma	Asthma	Japan	EAST ASIA	Y	-	-	-	1995	7785006
	ADRB2	Bronchial asthma	Asthma	Japan	EAST ASIA	Y	-	-	-	1995	7785006
	ADRB2	Asthma	Asthma	China	EAST ASIA	N	-	-	-	2001	11371409
	ADRB2	Asthma smokers	Asthma	China	EAST ASIA	Y	-	-	-	2001	11371409
	ADRB2	asthma	Asthma	China	EAST ASIA	Y	-	-	166	2002	11836685
	ADRB2	Asthma smokers	Asthma	China	EAST ASIA	Y	-	-	-	2001	11371409
	ADRB2	asthma	Asthma	China	EAST ASIA	Y	-	-	-	2002	12204887
	ADRB2	asthma	Asthma	China	EAST ASIA	Y	58	89	147	2000	11778498
	ADRB2	asthma	Asthma	China	EAST ASIA	N	-	-	166	2002	11836685
	ADRB2	asthma	Asthma	China	EAST ASIA	Y	125	96	221	2002	12905693
	ADRB2	asthma	Asthma	Japan	EAST ASIA	N	-	-	-	2004	15153795
	ADRB2	Decreased airway responsiveness	Asthma	Europe	EUROPE	Y	-	-	-	1999	10469027
	ADRB2	Asthma. BHR. FEV1 & FVC increased	Asthma	Europe	EUROPE	N	-	-	-	2000	10934093
	ADRB2	Asthma. total IgE. SPT	Asthma	Europe	EUROPE	N	-	-	-	2000	11022011
	ADRB2	Atopic asthma	Asthma	Iceland	EUROPE	N	-	-	-	2001	11739132
	ADRB2	Asthma. total IgE. SPT	Asthma	Europe	EUROPE	N	-	-	-	2000	11022011
	ADRB2	Asthma. BHR. FEV1 & FVC increased	Asthma	Europe	EUROPE	N	-	-	-	2000	10934093
	ADRB2	BHR	Asthma	Great Britain	EUROPE	Y	-	-	-	2000	11029338
	ADRB2	BHR	Asthma	Germany	EUROPE	N	-	-	-	2000	10673187
	ADRB2	asthma	Asthma	Europe	EUROPE	Y	-	-	-	2000	10934093
	ADRB2	Atopic asthma	Asthma	Iceland	EUROPE	N	-	-	-	2001	11739132
	ADRB2	Atopic asthma	Asthma	Iceland	EUROPE	N	-	-	-	2001	11739132
	AGT	Essential Hypertension	Hypertension	China	EAST ASIA	Y	169	152	321	1999	11593574
	AGT	Essential Hypertension	Hypertension	Tibet	EAST ASIA	Y	103	82	185	2000	10837512
	AGT	essential hypertension	Hypertension	Japan	EAST ASIA	N	-	-	-	2003	12661912
	AGT	hypertension	Hypertension	Japan	EAST ASIA	Y	-	-	-	1997	9314411
	AGT	hypertension	Hypertension	Japan	EAST ASIA	Y	-	-	-	1999	10482871
	AGT	Essential Hypertension	Hypertension	China	EAST ASIA	Y	161	134	295	2001	11484170
	AGT	hypertension	Hypertension	China	EAST ASIA	Y	-	-	-	1997	9218179
	AGT	hypertension	Hypertension	China	EAST ASIA	Y	-	-	-	2002	12051013
	AGT	preeclampsia	Hypertension	China	EAST ASIA	N	81	205	286	2002	12575194
	AGT	hypertension	Hypertension	Russia	EUROPE	Y	-	-	-	2002	12173461
	AGT	hypertension	Hypertension	Russia	EUROPE	Y	-	-	-	1999	10546209
	AGT	Blood Pressure	Hypertension	Europe	EUROPE	Y	-	-	-	2000	10899077
	AGT	hypertension	Hypertension	Russia	EUROPE	Y	-	-	-	2002	12173461
	AGT	hypertension	Hypertension	Spain	EUROPE	N	185	350	535	2001	11707217
	AGT	hypertension, pregnancy induced	Hypertension	Poland	EUROPE	N	126	150	276	2000	11208365
	AGT	angiotensinogen hypertension	Hypertension	Europe	EUROPE	N	-	-	-	2006	17083073
	APOE	Alzheimer`s Disease	ADc	Japan	EAST ASIA	N	62	90	152	2000	10668711
	APOE	Alzheimer's Disease	ADc	Japan	EAST ASIA	Y	-	-	-	1994	7944299
	APOE	Alzheimer's Disease	ADc	Japan	EAST ASIA	N	-	-	-	2000	11458997
	APOE	Alzheimer's Disease	ADc	China	EAST ASIA	Y	-	-	-	1998	9619639
	APOE	Alzheimer's Disease	ADc	China	EAST ASIA	Y	183	133	316	2003	12962909
	APOE	Alzheimer's Disease	ADc	China	EAST ASIA	N	67	131	198	2003	12951205
	APOE	Alzheimer's Disease	ADc	China	EAST ASIA	Y	160	195	355	2003	14986436
	APOE	Alzheimer's Disease	ADc	China	EAST ASIA	N	165	174	339	2004	15090300
	APOE	Alzheimer's Disease	ADc	Korea	EAST ASIA	N	100	199	299	2000	11129109
	APOE	Alzheimer's Disease	ADc	China	EAST ASIA	N	-	-	-	2005	15843343
	APOE	Alzheimer's Disease	ADc	China	EAST ASIA	Y	-	-	-	2004	15531082
	APOE	Alzheimer's Disease	ADc	Japan	EAST ASIA	Y	100	246	346	2000	11076057
	APOE	Alzheimer's Disease	ADc	China	EAST ASIA	Y	-	-	-	2001	12905860
	APOE	Alzheimer's Disease	ADc	China	EAST ASIA	Y	92	108	200	2003	14720419
	APOE	Alzheimer's Disease	ADc	China	EAST ASIA	Y	210	200	410	2004	15277615
	APOE	Alzheimer's Disease	ADc	China	EAST ASIA	Y	-	-	-	2004	14675603
	APOE	Alzheimer's Disease	ADc	China	EAST ASIA	Y	82	110	192	2000	11099722
	APOE	Alzheimer's Disease	ADc	China	EAST ASIA	Y	183	133	316	2003	12962909
	APOE	Alzheimer's disease	ADc	Korea	EAST ASIA	Y	-	-	-	2006	16480703
	APOE	Alzheimer's disease	ADc	China	EAST ASIA	N	-	-	-	2006	16938285
	APOE	Alzheimer's disease	ADc	China	EAST ASIA	Y	-	-	-	2007	17280645
	APOE	Alzheimer's disease	ADc	Korea	EAST ASIA	N	-	-	-	2006	17202849
	APOE	Alzheimer's Disease	ADc	Europe	EUROPE	Y	-	-	-	1999	10213152
	APOE	Alzheimer's Disease	ADc	Russia	EUROPE	Y	-	-	-	2001	11421127
	APOE	Alzheimer's Disease	ADc	Europe	EUROPE	Y	-	-	-	2004	15136700
	APOE	Alzheimer's Disease	ADc	Germany	EUROPE	Y	210	188	398	2002	12192623
	APOE	Alzheimer's Disease	ADc	Italy	EUROPE	N	-	-	-	2005	16055229
	APOE	Alzheimer's Disease	ADc	Hungary	EUROPE	N	-	-	-	2005	16258842
	APOE	Alzheimer's Disease	ADc	Spain	EUROPE	Y	173	102	275	2003	12618306
	APOE	Alzheimer's Disease	ADc	Italy	EUROPE	Y	152	136	288	2004	15201366
	APOE	Alzheimer's Disease	ADc	Italy	EUROPE	N	166	225	391	2004	15048651
	APOE	Alzheimer's disease; Parkinson's disease	ADc	Finland	EUROPE	Y	149	101	250	2004	15337261
	APOE	Alzheimer's Disease	ADc	Italy	EUROPE	N	-	-	-	2002	12419494
	APOE	Alzheimer's disease; Lewy body disease	ADc	Hungary	EUROPE	N	-	-	-	2003	14639046
	APOE	Alzheimer's Disease	ADc	Europe	EUROPE	Y	-	-	-	2003	14757931
	APOE	Alzheimer's Disease	ADc	Germany	EUROPE	Y	70	144	214	2004	15211070
	APOE	Alzheimer's Disease	ADc	Italy	EUROPE	N	220	95	315	2002	11954859
	APOE	Alzheimer's Disease	ADc	Poland	EUROPE	Y	100	100	200	2003	12782337
	APOE	Alzheimer's disease	ADc	Europe	EUROPE	Y	-	-	-	2006	16603077
	APOE	Alzheimer's disease	ADc	Italy	EUROPE	Y	-	-	-	2007	17466415
	CAPN10	diabetes, type 2	T2DMc	Korea	EAST ASIA	Y	454	236	690	2006	16721485
	CAPN10	diabetes, type 2	T2DMc	Japan	EAST ASIA	N	177	172	349	2003	12519860
	CAPN10	diabetes, type 2	T2DMc	Japan	EAST ASIA	N	177	172	349	2003	12519860
	CAPN10	diabetes, type 2	T2DMc	China	EAST ASIA	N	173	156	329	2002	12905623
	CAPN10	diabetes, type 2	T2DMc	China	EAST ASIA	Y	1002	127	1129	2003	14642065
	CAPN10	cholesterol; diabetes, type 2	T2DMc	Japan	EAST ASIA	N	81	81	162	2002	11891023
	CAPN10	diabetes, type 2	T2DMc	China	EAST ASIA	N	173	156	329	2002	12905623
	CAPN10	diabetes, type 2	T2DMc	China	EAST ASIA	Y	1002	127	1129	2003	14642065
	CAPN10	insulin	T2DMc	China	EAST ASIA	N	268	153	421	2004	15641690
	CAPN10	diabetes, type 2	T2DMc	Japan	EAST ASIA	Y	927	929	1856	2005	15696376
	CAPN10	diabetes, type 2	T2DMc	Poland	EUROPE	Y	229	148	377	2002	11980626
	CAPN10	diabetes, type 2	T2DMc	Great Britain	EUROPE	Y	-	-	1486	2001	11481585
	CAPN10	diabetes, type 2	T2DMc	Finland	EUROPE	N	781	223	1004	2002	11978669
	CAPN10	diabetes, type 2	T2DMc	Finland	EUROPE	N	781	223	1004	2002	11978669
	CAPN10	diabetes, type 2	T2DMc	Great Britain	EUROPE	N	-	-	1486	2001	11481585
	CAPN10	diabetes, type 2; nephropathy, diabetic	T2DMc	Poland	EUROPE	Y	229	148	377	2002	11980626
	CAPN10	insulin resistance; fatty acid	T2DMc	Finland	EUROPE	Y	395	298	693	2002	12145185
	CAPN10	diabetes, type 2; insulin	T2DMc	Europe	EUROPE	N	409	1185	1594	2002	12453914
	CAPN10	diabetes, type 2	T2DMc	Europe	EUROPE	Y	-	-	-	2006	16837224
	CFH	macular degeneration	Glaucoma	Japan	EAST ASIA	N	-	-	-	2006	16710702
	CFH	macular degeneration	Glaucoma	India	EAST ASIA	Y	-	-	-	2006	16936080
	CFH	macular degeneration	Glaucoma	China	EAST ASIA	Y	-	-	-	2006	17167412
	CFH	macular degeneration	Glaucoma	Japan	EAST ASIA	N	-	-	-	2006	17151483
	CFH	macular degeneration	Glaucoma	Japan	EAST ASIA	N	-	-	-	2006	17157600
	CFH	macular degeneration, age-related	Glaucoma	France	EUROPE	Y	-	-	-	2005	16379025
	CFH	macular degeneration	Glaucoma	Finland	EUROPE	Y	-	-	-	2006	16885922
	CFH	macular degeneration	Glaucoma	Europe	EUROPE	N	-	-	-	2007	17198853
	CFH	macular degeneration	Glaucoma	Europe	EUROPE	Y	-	-	-	2007	17398321
	CFH	macular degeneration	Glaucoma	Europe	EUROPE	Y	-	-	-	2007	17464302
	CTLA4	systemic lupus erythematosus	Arthritis	Japan	EAST ASIA	N	71	150	221	1999	10674972
	CTLA4	Lupus	Arthritis	Japan	EAST ASIA	Y	113	200	313	2001	11426024
	CTLA4	rheumatoid arthritis	Arthritis	Japan	EAST ASIA	Y	461	150	611	1999	10674972
	CTLA4	rheumatoid arthritis	Arthritis	Japan	EAST ASIA	Y	85	200	285	2000	11128657
	CTLA4	arthritis	Arthritis	Korea	EAST ASIA	N	86	86	172	2002	12455815
	CTLA4	rheumatoid arthritis	Arthritis	China	EAST ASIA	Y	186	203	389	2003	14505215
	CTLA4	rheumatoid arthritis	Arthritis	China	EAST ASIA	Y	326	250	576	2005	15841095
	CTLA4	rheumatoid arthritis	Arthritis	Spain	EUROPE	Y	-	-	-	1999	10203024
	CTLA4	rheumatoid arthritis	Arthritis	Spain	EUROPE	Y	141	194	335	2002	11916172
	CTLA4	rheumatoid arthritis	Arthritis	Great Britain	EUROPE	N	421	454	875	2001	11580858
	CTLA4	rheumatoid arthritis	Arthritis	Spain	EUROPE	N	433	398	831	2004	15546339
	CTLA4	arthritis, rheumatoid	Arthritis	Great Britain	EUROPE	N	421	454	875	2001	11580858
	CTLA4	arthritis, rheumatoid	Arthritis	Spain	EUROPE	Y	141	194	335	2002	11916172
	CTLA4	rheumatoid arthritis; celiac disease	Arthritis	Netherlands	EUROPE	Y	-	-	-	2005	16025348
	CTLA4	diabetes, type 1	T1DMc	Japan	EAST ASIA	Y	-	-	-	1999	10619986
	CTLA4	diabetes, type 1	T1DMc	Japan	EAST ASIA	Y	-	-	-	2001	11685455
	CTLA4	diabetes, type 1	T1DMc	Japan	EAST ASIA	Y	-	-	-	1998	9421386
	CTLA4	diabetes, type 1	T1DMc	China	EAST ASIA	Y	347	260	607	2001	11327371
	CTLA4	diabetes, type 1	T1DMc	China	EAST ASIA	Y	253	91	344	2000	10671941
	CTLA4	diabetes, type 1	T1DMc	Japan	EAST ASIA	N	118	195	313	2001	11681491
	CTLA4	diabetes, type 1	T1DMc	Philippines	EAST ASIA	Y	90	94	184	2002	12185534
	CTLA4	diabetes, type 1	T1DMc	Japan	EAST ASIA	Y	117	-	117	2003	12610047
	CTLA4	diabetes, type 2; diabetes, type 1	T1DMc	China	EAST ASIA	Y	62	36	98	2002	12515273
	CTLA4	diabetes, type 1	T1DMc	Japan	EAST ASIA	Y	30	40	70	2004	15711022
	CTLA4	diabetes, type 1	T1DMc	Japan	EAST ASIA	Y	116	114	230	2004	14709415
	CTLA4	diabetes, type 1	T1DMc	Japan	EAST ASIA	N	118	195	313	2001	11681491
	CTLA4	diabetes, type 1	T1DMc	Philippines	EAST ASIA	Y	90	94	184	2002	12185534
	CTLA4	diabetes, type 1	T1DMc	Japan	EAST ASIA	Y	-	-	-	2001	11685455
	CTLA4	diabetes, type 1	T1DMc	Lebanon	EUROPE	Y	190	96	286	2004	15301861
	CTLA4	diabetes, type 1	T1DMc	Czech Republic	EUROPE	N	305	289	594	2002	12047357
	CTLA4	diabetes, type 1	T1DMc	Europe	EUROPE	Y	3671	-	3671	2003	12724780
	CTLA4	diabetes, type 1	T1DMc	Poland	EUROPE	Y	-	-	-	1998	9690057
	CTLA4	diabetes, type 1	T1DMc	Great Britain	EUROPE	Y	144	307	451	2001	11477480
	CTLA4	diabetes, type 1	T1DMc	Romania	EUROPE	Y	-	-	-	2002	12003670
	CTLA4	diabetes, type 1	T1DMc	Finland	EUROPE	Y	-	-	-	2003	12919291
	CTLA4	diabetes, type 1	T1DMc	France	EUROPE	Y	134	273	407	2002	12047362
	CTLA4	diabetes, type 1	T1DMc	France	EUROPE	Y	62	84	146	2002	11900275
	CTLA4	diabetes, type 1	T1DMc	Great Britain	EUROPE	Y	144	307	451	2001	11477480
	CTLA4	diabetes, type 1	T1DMc	Turkey	EUROPE	N	48	80	128	2004	15237707
	CTLA4	diabetes, type 1	T1DMc	Czech Republic	EUROPE	N	305	289	594	2002	12047357
	CTLA4	diabetes, type 1	T1DMc	France	EUROPE	Y	62	84	146	2002	11900275
	CTLA4	diabetes, type 1	T1DMc	France	EUROPE	Y	134	273	407	2002	12047362
	CTLA4	diabetes, type 1	T1DMc	Denmark	EUROPE	Y	-	-	-	2007	17209142
	CTLA4	Grave`s disease	Hyperthyroidism	Japan	EAST ASIA	Y	-	-	-	1997	9459626
	CTLA4	Graves' hyperthyroidism	Hyperthyroidism	China	EAST ASIA	Y	148	171	319	2004	14715845
	CTLA4	Graves' disease	Hyperthyroidism	China	EAST ASIA	Y	123	158	281	2002	12030917
	CTLA4	thyroiditis, Hashimoto's	Hyperthyroidism	Japan	EAST ASIA	N	143	199	342	2002	12225635
	CTLA4	Graves' disease	Hyperthyroidism	China	EAST ASIA	Y	148	171	319	2004	14715845
	CTLA4	Graves' disease; Hashimoto's thyroiditis	Hyperthyroidism	Japan	EAST ASIA	Y	-	-	-	2005	16040335
	CTLA4	Graves' disease; Hashimoto's thyroiditis	Hyperthyroidism	Japan	EAST ASIA	Y	-	-	-	2005	16040335
	CTLA4	Graves' disease	Hyperthyroidism	China	EAST ASIA	Y	-	-	-	2005	16081581
	CTLA4	Graves' disease	Hyperthyroidism	Japan	EAST ASIA	Y	43	-	43	2005	15640608
	CTLA4	Graves' disease	Hyperthyroidism	Japan	EAST ASIA	Y	380	266	646	2004	14986169
	CTLA4	Graves' disease	Hyperthyroidism	Korea	EAST ASIA	N	-	-	-	2006	16571085
	CTLA4	Graves' disease	Hyperthyroidism	Lebanon	EUROPE	Y	34	38	72	2004	15182328
	CTLA4	Graves' disease	Hyperthyroidism	Great Britain	EUROPE	Y	384	652	1036	2003	12724780
	CTLA4	Graves disease	Hyperthyroidism	Europe	EUROPE	Y	-	-	-	1995	7829637
	CTLA4	Hashimoto's thyroiditis in an Italian population.	Hyperthyroidism	Italy	EUROPE	N	126	301	427	2001	11288988
	CTLA4	Graves' disease	Hyperthyroidism	Europe	EUROPE	N	583	-	583	2003	12534352
	CTLA4	Graves' disease; ophthalmopathy, Graves'	Hyperthyroidism	Poland	EUROPE	Y	99	154	253	2004	15507878
	CTLA4	Graves' disease	Hyperthyroidism	Italy	EUROPE	Y	150	301	451	2005	15785242
	CTLA4	thyroiditis, Hashimoto's	Hyperthyroidism	Italy	EUROPE	N	126	301	427	2001	11288988
	CTLA4	Hashimoto's thryoiditis	Hyperthyroidism	Poland	EUROPE	Y	-	-	-	2006	17020648
	CYP11B2	Hypertension	Hypertension	Japan	EAST ASIA	N	1535	2514	4049	2001	11325068
	CYP11B2	hypertension	Hypertension	Japan	EAST ASIA	N	1535	2514	4049	2001	11325068
	CYP11B2	blood pressure, arterial	Hypertension	Japan	EAST ASIA	Y	-	-	1242	2004	15055249
	CYP11B2	hypertension	Hypertension	China	EAST ASIA	Y	186	168	354	2004	15583997
	CYP11B2	hypertension	Hypertension	Japan	EAST ASIA	Y	-	-	1290	2001	11728005
	CYP11B2	hypertension	Hypertension	China	EAST ASIA	Y	503	-	503	2004	15479186
	CYP11B2	hypertension	Hypertension	China	EAST ASIA	Y	-	-	-	2006	16780672
	CYP11B2	blood pressure, arterial hypertension	Hypertension	Japan	EAST ASIA	Y	-	-	-	2007	17334644
	CYP11B2	hypertension	Hypertension	Russia	EUROPE	Y	78	93	171	2002	12391843
	CYP11B2	preeclampsia; eclampsia; HELLP syndrome	Hypertension	Turkey	EUROPE	N	-	-	-	2005	16303227
	CYP11B2	hypertension	Hypertension	Poland	EUROPE	N	-	-	68	2004	15230231
	CYP11B2	blood pressure, arterial cholesterol	Hypertension	Europe	EUROPE	Y	-	-	-	2006	16580565
	CYP2C9	warfarin pharmacokinetics	Drug metabolism	China	EAST ASIA	Y	-	-	89	2001	11588061
	CYP2C9	warfarin pharmacokinetics	Drug metabolism	Korea	EAST ASIA	N	-	-	-	2003	14661864
	CYP2C9	warfarin pharmacokinetics	Drug metabolism	China	EAST ASIA	Y	-	-	199	2005	15888487
	CYP2C9	warfarin pharmacokinetics	Drug metabolism	Japan	EAST ASIA	Y	-	-	90	2003	12621390
	CYP2C9	warfarin pharmacokinetics	Drug metabolism	Asian	EAST ASIA	Y	-	-	-	2006	16708125
	CYP2C9	warfarin pharmacokinetics	Drug metabolism	Asian	EAST ASIA	Y	-	-	-	2006	17015052
	CYP2C9	warfarin pharmacokinetics	Drug metabolism	Korea	EAST ASIA	N	-	-	-	2007	17391071
	CYP2C9	warfarin pharmacokinetics	Drug metabolism	Japan	EAST ASIA	N	-	-	-	2006	16890578
	CYP2C9	warfarin pharmacokinetics	Drug metabolism	Croatia	EUROPE	Y	181	177	358	2004	15061384
	CYP2C9	acenocoumarol pharmacokinetics	Drug metabolism	Netherlands	EUROPE	Y	-	-	231	2004	15116052
	CYP2C9	losartan pharmacokinetics	Drug metabolism	Turkey	EUROPE	Y	-	-	85	2004	15197523
	CYP2C9	warfarin pharmacokinetics	Drug metabolism	Europe	EUROPE	Y	-	-	192	2005	15900281
	CYP2C9	several hepatotoxic drugs	Drug metabolism	Spain	EUROPE	N	-	-	-	2007	17279092
	DRD2	alcoholism	Alcoholism	Korea	EAST ASIA	N	-	-	-	1997	9285968
	DRD2	early-onset alcoholism	Alcoholism	Japan	EAST ASIA	Y	-	-	-	1997	9129720
	DRD2	alcohol-use disorders	Alcoholism	China	EAST ASIA	N	-	-	-	1996	8886168
	DRD2	alcoholism	Alcoholism	Japan	EAST ASIA	Y	-	-	-	1993	8094979
	DRD2	alcoholism	Alcoholism	China	EAST ASIA	N	-	-	-	1996	8679787
	DRD2	alcoholism	Alcoholism	China	EAST ASIA	N	203	213	416	2001	11807408
	DRD2	alcoholism	Alcoholism	Japan	EAST ASIA	N	583	295	878	2001	11600186
	DRD2	severity of alcohol dependence	Alcoholism	Europe	EUROPE	Y	260	260	520	2002	11918988
	DRD2	alcoholism	Alcoholism	Germany	EUROPE	N	-	-	-	1999	10235291
	DRD2	alcoholism	Alcoholism	Finland	EUROPE	Y	-	-	-	1997	9264134
	DRD2	alcoholism; renal disease, end stage	Alcoholism	Europe	EUROPE	Y	260	260	520	2002	11918988
	FCGR2A	systemic lupus erythematosus	Arthritis	Japan	EAST ASIA	N	193	303	496	2002	12115230
	FCGR2A	systemic lupus erythematosus	Arthritis	Japan	EAST ASIA	Y	90	-	90	2001	11237133
	FCGR2A	systemic lupus erythematosus	Arthritis	Vietnam	EAST ASIA	Y	48	43	91	2003	14514134
	FCGR2A	systemic lupus erythematosus; lupus nephritis	Arthritis	Japan	EAST ASIA	Y	90	-	90	2001	11237133
	FCGR2A	lupus erythematosus	Arthritis	Vietnam	EAST ASIA	Y	48	43	91	2003	14514134
	FCGR2A	lupus erythematosus	Arthritis	China	EAST ASIA	N	302	311	613	2004	15194589
	FCGR2A	lupus erythematosus; nephropathy	Arthritis	Korea	EAST ASIA	Y	299	144	443	2003	12867584
	FCGR2A	systemic lupus erythematosus	Arthritis	China	EAST ASIA	Y	-	-	-	2000	11110978
	FCGR2A	systemic lupus erythematosus	Arthritis	Germany	EUROPE	Y	140	187	327	2002	12176802
	FCGR2A	systemic lupus erythematosus	Arthritis	Europe	EUROPE	Y	230	154	384	2000	11145038
	FCGR2A	systemic lupus erythematosus	Arthritis	Spain	EUROPE	N	276	194	470	2002	12121275
	FCGR2A	systemic lupus erythematosus	Arthritis	Europe	EUROPE	Y	230	154	384	2000	11145038
	FCGR2A	systemic lupus erythematosus	Arthritis	Spain	EUROPE	N	276	194	470	2002	12121275
	FCGR2A	systemic lupus erythematosus	Arthritis	Germany	EUROPE	Y	140	187	327	2002	12176802
	FCGR2A	systemic lupus erythematosus	Arthritis	Spain	EUROPE	N	125	138	263	2001	11561111
	GCK	diabetes, type 2	T2DMc	Japan	EAST ASIA	Y	-	-	-	1993	8325445
	GCK	diabetes, type 2	T2DMc	Japan	EAST ASIA	Y	-	-	-	1994	7924873
	GCK	diabetes, type 2	T2DMc	China	EAST ASIA	Y	-	-	-	1995	7712840
	GCK	reduced beta-cell function	T2DMc	Japan	EAST ASIA	Y	-	-	-	1996	8603762
	GCK	insulin resistance	T2DMc	India	EAST ASIA	Y	-	-	63	2000	11112984
	GCK	diabetes, gestational	T2DMc	China	EAST ASIA	Y	40	43	83	1999	11263168
	GCK	reduced insulin secretion	T2DMc	Finland	EUROPE	N	-	-	-	1998	9653619
	GCK	reduced early insulin response to oral glucose	T2DMc	Great Britain	EUROPE	Y	-	-	-	1997	9088772
	GCK	diabetes, gestational	T2DMc	Scandinavia	EUROPE	Y	-	-	-	2006	16639597
	GCK	diabetes, gestational	T2DMc	Scandinavia	EUROPE	Y	-	-	-	2006	16752173
	HLA-B	Behcet's Disease	Behçet's disease	Korea	EAST ASIA	Y	108	204	312	2002	12068141
	HLA-B	Behcet's Disease	Behçet's disease	Japan	EAST ASIA	Y	46	95	141	2003	12911283
	HLA-B	Behcet's Disease	Behçet's disease	Japan	EAST ASIA	Y	-	-	-	1993	8213969
	HLA-B	Behcet's Disease	Behçet's disease	Korea	EAST ASIA	Y	-	-	-	2002	12068141
	HLA-B	Behcet's Disease	Behçet's disease	Turkey	EUROPE	Y	174	191	365	2002	12209364
	HLA-B	Behcet's Disease	Behçet's disease	Italy	EUROPE	Y	-	-	-	2001	11508592
	HLA-B	Behcet's Disease	Behçet's disease	Greece	EUROPE	Y	-	-	-	1999	10440244
	HLA-B	Behcet's Disease	Behçet's disease	Spain	EUROPE	Y	-	-	-	1998	9714478
	HLA-DQB1	diabetes, type 1	T1DMc	Korea	EAST ASIA	Y	199	266	465	2002	11812768
	HLA-DQB1	diabetes, type 1	T1DMc	Korea	EAST ASIA	Y	69	96	165	2003	12911285
	HLA-DQB1	diabetes, type 1	T1DMc	China	EAST ASIA	Y	-	-	-	2001	11780465
	HLA-DQB1	diabetes, type 1	T1DMc	Philippines	EAST ASIA	Y	90	94	184	2002	12445315
	HLA-DQB1	diabetes, type 1	T1DMc	France	EUROPE	Y	44	58	102	2001	11239517
	HLA-DQB1	diabetes, type 2; diabetes, type 1	T1DMc	Czech Republic	EUROPE	Y	281	-	281	2003	14675393
	HLA-DQB1	diabetes, type 1; Addison's disease	T1DMc	Italy	EUROPE	Y	481	1054	1535	2005	15734871
	HLA-DQB1	diabetes, type 1	T1DMc	Europe	EUROPE	Y	194	2028	2222	2004	15055351
	HLA-DQB1	diabetes, type 1	T1DMc	Europe	EUROPE	Y	-	-	-	1997	9174152
	HLA-DQB1	diabetes, type 1 diabetes, type 2	T1DMc	Sweden	EUROPE	Y	-	-	-	2006	16783473
	HLA-DQB1	birth weight diabetes, type 1	T1DMc	Norway	EUROPE	N	-	-	-	2006	16691379
	HLA-DRB1	diabetes, type 1	T1DMc	Korea	EAST ASIA	Y	199	266	465	2002	11812768
	HLA-DRB1	diabetes, type 1	T1DMc	China	EAST ASIA	Y	-	-	-	2001	11780465
	HLA-DRB1	diabetes, type 1	T1DMc	Philippines	EAST ASIA	Y	90	94	184	2002	12445315
	HLA-DRB1	diabetes, type 1	T1DMc	Japan	EAST ASIA	Y	-	-	-	1988	2903835
	HLA-DRB1	diabetes, type 1	T1DMc	France	EUROPE	Y	134	273	407	2002	12047362
	HLA-DRB1	diabetes, type 1; Addison's disease	T1DMc	Italy	EUROPE	Y	486	1054	1540	2005	15734871
	HLA-DRB1	diabetes, type 1; Addison's disease	T1DMc	Italy	EUROPE	Y	486	1054	1540	2005	15734871
	HLA-DRB1	diabetes, type 1	T1DMc	Czech Republic	EUROPE	N	261	289	550	2001	15016191
	HLA-DRB1	diabetes, type 1	T1DMc	Denmark	EUROPE	Y	-	-	-	1996	8950668
	HTR2A	schizophrenia	Schizophrenia	China	EAST ASIA	N	-	-	-	1997	9264136
	HTR2A	schizophrenia	Schizophrenia	China	EAST ASIA	N	-	-	-	1999	10094133
	HTR2A	schizophrenia	Schizophrenia	China	EAST ASIA	Y	-	-	-	1997	9358020
	HTR2A	schizophrenia	Schizophrenia	China	EAST ASIA	N	471	523	994	2001	11814537
	HTR2A	schizophrenia	Schizophrenia	India	EAST ASIA	Y	100	100	200	2002	12140776
	HTR2A	schizophrenia	Schizophrenia	Japan	EAST ASIA	N	80	109	189	2002	12109966
	HTR2A	schizophrenia	Schizophrenia	China	EAST ASIA	N	291	307	598	2004	15048642
	HTR2A	schizophrenia	Schizophrenia	Korea	EAST ASIA	N	111	172	283	2005	15893580
	HTR2A	schizophrenia	Schizophrenia	Italy	EUROPE	N	-	-	-	2000	10686558
	HTR2A	schizophrenia	Schizophrenia	Italy	EUROPE	N	-	-	-	1997	9034001
	HTR2A	schizophrenia	Schizophrenia	Ireland	EUROPE	N	-	-	-	1997	9259371
	HTR2A	schizophrenia	Schizophrenia	Turkey	EUROPE	Y	141	79	220	2003	12606842
	HTR2A	schizophrenia; verbal fluency	Schizophrenia	Russia	EUROPE	N	108	97	205	2003	12624948
	HTR2A	schizophrenia	Schizophrenia	Spain	EUROPE	Y	-	-	-	2006	16762472
	IL13	Atopy (total & specific IgE)	Atopy	China	EAST ASIA	Y	157	54	211	2001	11678850
	IL13	Total serum IgE	Atopy	China	EAST ASIA	Y	157	54	211	2000	11678850
	IL13	asthma; atopy	Atopy	China	EAST ASIA	Y	157	54	211	2001	11678850
	IL13	asthma; atopy	Atopy	China	EAST ASIA	Y	157	54	211	2001	11678850
	IL13	Total serum IgE	Atopy	Europe	EUROPE	Y	157	54	211	2000	11678850
	IL13	Atopy	Atopy	Germany	EUROPE	Y	-	-	823	2003	12897746
	IL13	Atopy	Atopy	Germany	EUROPE	Y	-	-	-	2004	15007352
	IL13	asthma; atopy	Atopy	Netherlands	EUROPE	Y	204	204	408	2001	11588017
	IL13	atopy	Atopy	Germany	EUROPE	Y	-	-	823	2003	12897746
	IL13	atopy	Atopy	Germany	EUROPE	Y	-	-	-	2004	15007352
	IL13	Asthma. asthma severity	Asthma	China	EAST ASIA	N	157	54	211	2001	11678850
	IL13	Atopy (total & specific IgE)	Asthma	China	EAST ASIA	Y	157	54	211	2001	11678850
	IL13	Asthma. asthma severity	Asthma	China	EAST ASIA	N	157	54	211	2001	11678850
	IL13	asthma	Asthma	China	EAST ASIA	Y	88	77	165	2004	15315330
	IL13	asthma	Asthma	Korea	EAST ASIA	Y	-	-	-	2006	17006604
	IL13	Asthma	Asthma	Germany	EUROPE	Y	-	-	-	2000	10699178
	IL13	Total serum IgE	Asthma	Europe	EUROPE	N	157	54	211	2000	11678850
	IL13	Atopic asthma	Asthma	Netherlands	EUROPE	Y	-	-	-	1999	11197307
	IL13	BHR	Asthma	Netherlands	EUROPE	Y	204	204	408	2001	11588017
	IL13	Asthma. total IgE. SPT	Asthma	Europe	EUROPE	N	-	-	-	2000	11022011
	IL13	Atopy (IgE)	Asthma	Germany	EUROPE	N	-	-	-	2000	10699178
	IL13	BHR	Asthma	Netherlands	EUROPE	Y	204	204	408	2001	11588017
	IL13	asthma; atopy	Asthma	Netherlands	EUROPE	Y	204	204	408	2001	11588017
	IL4	Total IgE	Asthma	Japan	EAST ASIA	Y	-	-	-	1998	9641571
	IL4	Total IgE	Asthma	Japan	EAST ASIA	Y	-	-	-	1998	9641571
	IL4	Childhood atopic asthma	Asthma	Japan	EAST ASIA	N	-	-	-	2000	10810222
	IL4	Atopic asthma	Asthma	Japan	EAST ASIA	Y	-	-	-	2001	11704288
	IL4	Asthma	Asthma	Asian	EAST ASIA	Y	-	-	-	2000	10806171
	IL4	asthma	Asthma	China	EAST ASIA	N	-	168	168	2002	11953141
	IL4	Specific IgE. Wheeze	Asthma	Europe	EUROPE	N	-	-	-	1996	8863163
	IL4	Asthma. total IgE. SPT	Asthma	Europe	EUROPE	N	-	-	-	2000	11022011
	IL4	Asthma. Total IgE. Eosinophilia. DRS	Asthma	Europe	EUROPE	N	-	-	-	2001	11668616
	IL4	Atopic asthma	Asthma	Iceland	EUROPE	N	-	-	-	2001	11739132
	IL4	Asthma. atopy (IgE)	Asthma	Germany	EUROPE	N	-	-	-	2000	10699178
	IL4	Asthma. total IgE. SPT	Asthma	Europe	EUROPE	N	-	-	-	2000	11022011
	IL4	asthma and atopy	Asthma	Europe	EUROPE	N	-	-	-	2003	12911786
	IL4	asthma	Asthma	Russia	EUROPE	Y	-	-	-	2006	16931887
	IL4R	Asthma	Asthma	Japan	EAST ASIA	Y	-	-	-	1999	9620765
	IL4R	Asthma	Asthma	Japan	EAST ASIA	N	-	-	-	1999	10051727
	IL4R	Atopy/ Asthma	Asthma	Japan	EAST ASIA	N	-	-	-	1999	10051727
	IL4R	Asthma	Asthma	Japan	EAST ASIA	N	-	-	-	1999	10390422
	IL4R	Asthma	Asthma	Japan	EAST ASIA	N	-	-	-	2000	10810222
	IL4R	asthma	Asthma	China	EAST ASIA	Y	-	-	-	2003	12973929
	IL4R	Allergic asthma	Asthma	Sweden	EUROPE	Y	170	350	520	2004	15479272
	IL4R	Atopic dermatitis	Asthma	Iceland	EUROPE	N	-	-	-	2001	11739132
	IL4R	Asthma. atopy (IgE)	Asthma	Germany	EUROPE	N	-	-	-	2000	10699178
	IL4R	Asthma	Asthma	Europe	EUROPE	N	-	-	-	2000	11022011
	IL4R	Asthma	Asthma	Italy	EUROPE	N	-	-	-	1999	10641562
	IL4R	Atopic dermatitis	Asthma	Iceland	EUROPE	N	-	-	-	2001	11739132
	IL4R	Total serum IgE	Asthma	Netherlands	EUROPE	Y	-	-	-	2001	11709756
	IL4R	Total serum IgE	Asthma	Netherlands	EUROPE	Y	-	-	-	2001	11709756
	IL4R	Total serum IgE	Asthma	Netherlands	EUROPE	Y	-	-	-	2001	11709756
	IL4R	Total serum IgE	Asthma	Netherlands	EUROPE	Y	-	-	-	2001	11709756
	IL4R	Atopic dermatitis	Asthma	Iceland	EUROPE	N	-	-	-	2001	11739132
	IL4R	Asthma	Asthma	Germany	EUROPE	N	-	-	-	2000	10699178
	IL4R	Atopy	Asthma	Iceland	EUROPE	N	-	-	-	2001	11739132
	IL4R	Total serum IgE	Asthma	Netherlands	EUROPE	Y	-	-	-	2001	11709756
	IL4R	Atopic dermatitis	Asthma	Iceland	EUROPE	N	-	-	-	2001	11739132
	IL4R	asthma	Asthma	Italy	EUROPE	N	-	-	-	2000	10905893
	IL4R	Atopy	Asthma	Iceland	EUROPE	N	-	-	-	2001	11739132
	IRS1	diabetes, type 2	T2DMc	China	EAST ASIA	N	-	-	-	1996	8732707
	IRS1	diabetes, type 2	T2DMc	Japan	EAST ASIA	N	-	-	-	1994	8037748
	IRS1	diabetes, type 2	T2DMc	China	EAST ASIA	Y	68	68	136	2000	11775217
	IRS1	diabetes, type 2	T2DMc	China	EAST ASIA	N	120	120	240	2003	12934392
	IRS1	diabetes, type 2	T2DMc	Germany	EUROPE	N	-	-	-	1999	10482045
	IRS1	diabetes, type 2	T2DMc	Scandinavia	EUROPE	N	4279	3532	7811	2004	15561965
	IRS1	diabetes, type 2	T2DMc	Italy	EUROPE	Y	157	157	314	2001	11317670
	IRS1	diabetes, type 2	T2DMc	Netherlands	EUROPE	N	94	64	158	2002	11872698
	IRS1	diabetes, type 2	T2DMc	Poland	EUROPE	N	-	-	-	2007	17443311
	LTC4S	Asthma	Asthma	Japan	EAST ASIA	N	-	-	-	2000	10830912
	LTC4S	Asthma	Asthma	Korea	EAST ASIA	N	181	123	304	2004	14749922
	LTC4S	asthma, aspirin-induced	Asthma	Japan	EAST ASIA	N	160	110	270	2002	12063521
	LTC4S	asthma	Asthma	Japan	EAST ASIA	Y	349	171	520	2002	12360108
	LTC4S	asthma	Asthma	Korea	EAST ASIA	N	181	123	304	2004	14749922
	LTC4S	asthma, aspirin-induced	Asthma	Korea	EAST ASIA	Y	-	-	-	2006	16340173
	LTC4S	Aspirin-intolerant asthma	Asthma	Europe	EUROPE	N	-	-	-	2000	10887308
	LTC4S	Asthma	Asthma	Iceland	EUROPE	N	-	-	-	2001	11739132
	LTC4S	Asthma	Asthma	Europe	EUROPE	Y	-	-	-	1997	9393345
	LTC4S	asthma; aspirin intolerance	Asthma	Europe	EUROPE	Y	604	458	1062	2004	15131571
	MS4A2	Total IgE	Asthma	Japan	EAST ASIA	Y	-	-	-	2000	10712341
	MS4A2	Total IgE	Asthma	Japan	EAST ASIA	Y	-	-	-	2000	10712341
	MS4A2	Asthma	Asthma	Japan	EAST ASIA	N	-	-	-	1999	10496073
	MS4A2	Childhood atopic asthma	Asthma	Japan	EAST ASIA	N	-	-	-	2000	10810222
	MS4A2	Asthma	Asthma	Japan	EAST ASIA	N	-	-	-	2000	10712341
	MS4A2	asthma, aspirin-induced	Asthma	Korea	EAST ASIA	Y	-	-	-	2006	16839402
	MS4A2	Atopic asthma	Asthma	Iceland	EUROPE	N	-	-	-	2001	11739132
	MS4A2	Atopic asthma	Asthma	Iceland	EUROPE	N	-	-	-	2001	11739132
	MS4A2	Asthma	Asthma	Iceland	EUROPE	N	-	-	-	2001	11739132
	MS4A2	Asthma. atopy	Asthma	Switzerland	EUROPE	N	-	-	-	1998	10427478
	MS4A2	Atopic asthma	Asthma	Iceland	EUROPE	N	-	-	-	2001	11739132
	MS4A2	Asthma	Asthma	Spain	EUROPE	N	-	-	-	2000	11142503
	MS4A2	asthma	Asthma	Switzerland	EUROPE	N	-	-	-	1998	10427478
	NOS3	coronary atherosclerotic heart disease in Chinese	Atherosclerosis	China	EAST ASIA	Y	106	108	214	2002	12476417
	NOS3	atherosclerosis, coronary	Atherosclerosis	China	EAST ASIA	Y	106	108	214	2002	12476417
	NOS3	carotid atherosclerosis	Atherosclerosis	Japan	EAST ASIA	Y	-	-	163	2003	12666069
	NOS3	atherosclerosis, coronary	Atherosclerosis	Korea	EAST ASIA	Y	-	-	-	2006	16842840
	NOS3	atherosclerosis, coronary	Atherosclerosis	China	EAST ASIA	Y	-	-	-	2007	17289126
	NOS3	atherosclerosis, coronary	Atherosclerosis	Italy	EUROPE	Y	-	-	415	2003	12600950
	NOS3	atherosclerosis	Atherosclerosis	Austria	EUROPE	N	240	248	488	2003	12641536
	NOS3	atherosclerosis, coronary	Atherosclerosis	Turkey	EUROPE	N	250	150	400	2004	15483745
	NOS3	atherosclerosis, coronary	Atherosclerosis	Turkey	EUROPE	Y	-	-	-	2005	16038712
	NOS3	atherosclerosis	Atherosclerosis	Italy	EUROPE	Y	-	-	375	2001	11239195
	NOS3	atherosclerosis, coronary	Atherosclerosis	Europe	EUROPE	Y	1106	119	1225	2003	12651036
	NOS3	atherosclerosis, coronary	Atherosclerosis	Turkey	EUROPE	Y	115	83	198	2005	15563875
	NOS3	Coronary Artery Disease	CADc	China	EAST ASIA	Y	218	218	436	2001	11802531
	NOS3	Coronary Artery Disease	CADc	China	EAST ASIA	N	218	218	436	2001	11802531
	NOS3	coronary artery disease	CADc	China	EAST ASIA	N	-	-	219	2002	11978951
	NOS3	coronary artery disease	CADc	Japan	EAST ASIA	N	-	-	-	2003	14563588
	NOS3	coronary artery disease; myocardial infarction;	CADc	China	EAST ASIA	N	-	-	219	2002	11978951
	NOS3	coronary artery disease	CADc	China	EAST ASIA	N	218	218	436	2001	11802531
	NOS3	coronary artery disease	CADc	Korea	EAST ASIA	Y	305	215	520	2001	11530961
	NOS3	Coronary Artery Disease	CADc	Europe	EUROPE	N	573	624	1197	2001	11551002
	NOS3	coronary artery disease	CADc	Europe	EUROPE	Y	1106	119	1225	2003	12651036
	NOS3	coronary artery disease	CADc	Turkey	EUROPE	N	-	-	-	2002	11858501
	NOS3	Coronary Artery Disease	CADc	Spain	EUROPE	Y	170	300	470	2001	11485372
	NOS3	Coronary Artery Disease	CADc	Austria	EUROPE	N	240	248	488	2003	12641536
	NOS3	coronary artery disease	CADc	Europe	EUROPE	N	573	624	1197	2001	11551002
	NOS3	cholesterol; triglycerides; atherosclerosis	CADc	Slovenia	EUROPE	N	151	109	260	2004	15636445
	NOS3	cholesterol; triglycerides; atherosclerosis	CADc	Slovenia	EUROPE	N	215	188	403	2005	15913034
	NOS3	Hypertension	Hypertension	Japan	EAST ASIA	Y	-	-	4055	2001	11677358
	NOS3	hypertension	Hypertension	Japan	EAST ASIA	Y	-	-	-	2000	10883733
	NOS3	hypertension	Hypertension	Japan	EAST ASIA	N	-	-	-	1999	10205226
	NOS3	Essential Hypertension	Hypertension	Japan	EAST ASIA	N	215	233	448	2000	11131266
	NOS3	hypertension	Hypertension	Japan	EAST ASIA	Y	-	-	-	1998	9674630
	NOS3	hypertension	Hypertension	Japan	EAST ASIA	N	-	-	4055	2001	11677358
	NOS3	hypertension	Hypertension	China	EAST ASIA	N	226	-	226	2004	15132873
	NOS3	blood pressure, arterial	Hypertension	Korea	EAST ASIA	N	-	-	803	2004	15213521
	NOS3	hypertension	Hypertension	Japan	EAST ASIA	N	-	-	-	2004	15475025
	NOS3	preeclampsia	Hypertension	Bangladesh	EAST ASIA	N	112	119	231	2003	12867761
	NOS3	hypertension	Hypertension	Singapore	EAST ASIA	Y	-	-	-	2006	17024134
	NOS3	hypertension	Hypertension	China	EAST ASIA	N	-	-	-	2006	16834924
	NOS3	hypertension	Hypertension	Europe	EUROPE	N	184	112	296	2000	10981549
	NOS3	hypertension	Hypertension	Poland	EUROPE	N	-	-	-	2002	12136949
	NOS3	hypertension	Hypertension	Europe	EUROPE	Y	137	50	187	2003	12651037
	NOS3	blood pressure; left ventricular mass; atherosclerosis	Hypertension	Finland	EUROPE	N	600	600	1200	2002	11905585
	NOS3	hypertension	Hypertension	Poland	EUROPE	N	-	-	-	2002	12136949
	NOS3	hypertension	Hypertension	Europe	EUROPE	N	-	-	-	2006	16497648
	NOS3	peripheral vascular disease	Hypertension	Europe	EUROPE	Y	-	-	-	2007	17367796
	NOS3	hypertension left ventricular hypertrophy	Hypertension	Turkey	EUROPE	N	-	-	-	2006	16923191
	NRG1	schizophrenia	Schizophrenia	China	EAST ASIA	N	228	269	497	2004	15276238
	NRG1	schizophrenia	Schizophrenia	Japan	EAST ASIA	N	607	515	1122	2003	14699424
	NRG1	schizophrenia	Schizophrenia	China	EAST ASIA	N	-	-	-	2004	15007393
	NRG1	schizophrenia	Schizophrenia	Korea	EAST ASIA	Y	-	-	-	2006	16526041
	NRG1	schizophrenia	Schizophrenia	Japan	EAST ASIA	N	-	-	-	2007	17275115
	NRG1	Schizophrenia	Schizophrenia	Great Britain	EUROPE	Y	609	618	1227	2003	12478479
	NRG1	schizophrenia	Schizophrenia	Great Britain	EUROPE	Y	609	618	1227	2002	12478479
	NRG1	schizophrenia	Schizophrenia	Europe	EUROPE	Y	-	-	-	2006	16520822
	NRG1	schizophrenia	Schizophrenia	Finland	EUROPE	Y	-	-	-	2007	17300918
	PARK2	Parkinson's disease	PDc	China	EAST ASIA	Y	116	124	240	2003	12584415
	PARK2	Parkinson's disease	PDc	China	EAST ASIA	Y	312	236	548	2004	15192821
	PARK2	Parkinson's disease	PDc	China	EAST ASIA	Y	116	124	240	2003	12584415
	PARK2	Parkinson's disease	PDc	China	EAST ASIA	Y	70	70	140	2003	12973932
	PARK2	Parkinson's disease	PDc	China	EAST ASIA	Y	-	-	63	2004	15315343
	PARK2	Parkinson's disease	PDc	Italy	EUROPE	Y	-	-	-	2001	11222788
	PARK2	essential tremor	PDc	Italy	EUROPE	N	-	-	110	2004	15261877
	PARK2	Parkinson's disease	PDc	Finland	EUROPE	N	147	137	284	2002	12270650
	PARK2	Parkinson's disease	PDc	Norway	EUROPE	N	-	-	-	2007	17400506
	SERPINE1	lipid profiles and ischemic stroke.	Stroke - CVAc	China	EAST ASIA	N	100	150	250	2003	12960956
	SERPINE1	hypertension; cerebral infarction	Stroke - CVAc	China	EAST ASIA	Y	96	60	156	2001	11592048
	SERPINE1	stroke, ischemic	Stroke - CVAc	China	EAST ASIA	N	100	150	250	2003	12960956
	SERPINE1	myocardial infarct; cerebrovascular infart	Stroke - CVAc	China	EAST ASIA	Y	110	83	193	2003	14642142
	SERPINE1	stroke, ischemic	Stroke - CVAc	China	EAST ASIA	N	-	-	231	2004	15351855
	SERPINE1	stroke	Stroke - CVAc	Turkey	EUROPE	N	43	113	156	2001	11332466
	SERPINE1	stroke	Stroke - CVAc	Germany	EUROPE	N	198	951	1149	2001	11168509
	SERPINE1	cardiovascular disease; stroke; stroke, ischemic	Stroke - CVAc	Netherlands	EUROPE	Y	-	-	637	2003	14605330
	SERPINE1	stroke	Stroke - CVAc	Germany	EUROPE	N	-	-	-	2001	11168509
	SPINK1	tropical pancreatitis and type II diabetes mellitus	Pancreatitis	Bangladesh	EAST ASIA	Y	80	76	156	2002	12360464
	SPINK1	Tropical calcific pancreatitis	Pancreatitis	India	EAST ASIA	Y	66	92	158	2002	12360463
	SPINK1	diabetes, type 2; pancreatitis, tropical calcific	Pancreatitis	Bangladesh	EAST ASIA	Y	80	76	156	2002	12360464
	SPINK1	pancreatitis	Pancreatitis	India	EAST ASIA	Y	66	92	158	2002	12360463
	SPINK1	pancreatitis	Pancreatitis	Korea	EAST ASIA	N	71	19	90	2004	15329520
	SPINK1	chronic pancreatitis	Pancreatitis	Germany	EUROPE	Y	-	-	-	2000	10835640
	SPINK1	chronic pancreatitis.	Pancreatitis	Netherlands	EUROPE	Y	96	279	375	2002	11950817
	SPINK1	pancreatic cancer; pancreatitis, chronic	Pancreatitis	Finland	EUROPE	Y	115	120	235	2005	15764155
	SPINK1	pancreatic cancer; pancreatitis, chronic	Pancreatitis	Finland	EUROPE	Y	304	459	763	2005	15764155
	SPINK1	pancreatitis	Pancreatitis	Italy	EUROPE	Y	304	459	32	2003	12825076
	SPINK1	pancreatic cancer	Pancreatitis	Italy	EUROPE	N	-	-	-	2006	17072959
	TNF	Asthma	Asthma	Asian	EAST ASIA	N	-	-	-	2000	10806171
	TNF	Asthma	Asthma	Singapore	EAST ASIA	N	-	-	-	1999	10371104
	TNF	asthma	Asthma	Japan	EAST ASIA	Y	-	-	-	2002	12091169
	TNF	asthma	Asthma	Korea	EAST ASIA	Y	-	-	-	2006	17196641
	TNF	Atopic asthma	Asthma	Iceland	EUROPE	N	-	-	-	2001	11739132
	TNF	Asthma	Asthma	Europe	EUROPE	Y	-	-	-	1998	9645594
	TNF	Asthma	Asthma	Europe	EUROPE	Y	-	-	-	1998	9645594
	TNF	Asthma. total IgE. SPT	Asthma	Europe	EUROPE	N	-	-	-	2000	11022011
	TNF	Asthma. rhinitis	Asthma	Italy	EUROPE	N	-	-	-	2000	10807822
	TNF	asthma	Asthma	Europe	EUROPE	Y	-	-	-	1998	9645594
	TNF	asthma	Asthma	Czech Republic	EUROPE	N	151	155	306	2002	12530118
	TNF	asthma	Asthma	Czech Republic	EUROPE	N	151	155	306	2002	12530118
	VDR	BsmI vitamin D receptor gene polymorphism	BMDc	Japan	EAST ASIA	Y	-	-	-	1999	9914315
	VDR	bone mineral density	BMDc	Thailand	EAST ASIA	N	-	-	-	1997	9438916
	VDR	osteoporosis	BMDc	Japan	EAST ASIA	Y	-	-	-	1996	8923886
	VDR	bone mineral density	BMDc	China	EAST ASIA	Y	-	-	-	1997	10453562
	VDR	osteoporosis	BMDc	Korea	EAST ASIA	N	-	-	-	1995	8530619
	VDR	bone mass	BMDc	Korea	EAST ASIA	Y	-	-	-	2001	11355046
	VDR	bone mineral density	BMDc	Korea	EAST ASIA	Y	-	-	-	2000	11043509
	VDR	bone mineral density	BMDc	China	EAST ASIA	Y	-	-	-	2003	12927786
	VDR	bone mineral density	BMDc	Japan	EAST ASIA	Y	-	-	-	2003	12843190
	VDR	bone mass	BMDc	Korea	EAST ASIA	Y	-	-	-	2003	14634546
	VDR	bone mineral density	BMDc	Japan	EAST ASIA	Y	-	-	-	1999	10329864
	VDR	osteoporosis	BMDc	China	EAST ASIA	Y	40	21	61	2003	12673591
	VDR	bone density	BMDc	Japan	EAST ASIA	Y	-	-	-	2003	12843190
	VDR	bone density	BMDc	Japan	EAST ASIA	Y	-	-	125	2002	11984699
	VDR	Body Weight. Bone Mineral Density	BMDc	Italy	EUROPE	N	-	-	-	1999	10689545
	VDR	bone mineral density	BMDc	Slovenia	EUROPE	Y	-	-	-	2000	10813109
	VDR	bone mass	BMDc	Europe	EUROPE	Y	54	54	108	1998	9860300
	VDR	bone mass	BMDc	Finland	EUROPE	Y	-	-	-	1996	8781042
	VDR	combined bone mass	BMDc	Iceland	EUROPE	Y	-	-	-	1997	10497626
	VDR	bone density	BMDc	Sweden	EUROPE	Y	-	-	343	2003	12958689
	VDR	bone density	BMDc	Ashkenazi	EUROPE	N	86	248	334	2002	12040821
	VDR	body mass; lipoproteins; osteocalcin	BMDc	Denmark	EUROPE	N	-	-	499	2000	11910656
	VDR	bone density	BMDc	Italy	EUROPE	N	-	-	253	2002	12016463
	VDR	bone density	BMDc	Ireland	EUROPE	N	-	-	511	2002	12073153
	a If more than one disease is described, the same study has been assigned to each of the disease phenotypes
	b This column refers to the standardized disease name assigned in out study to perform each association
	c AD = Alzheimer's Disease; BMD = Bone Mineral Density, mainly Osteoporosis-related; CAD = Coronary Artery Disease; PD = Parkinson's Disease;
	Stroke - CVA = Cerebrovascular accident; T1DM = Diabetes, type 1; T2DM = Diabetes, type 2
	d Country of origin of the individuals from the study
