# Supplementary material for: Recent human evolution has shaped geographical differences in susceptibility to disease
Source: BMC Genomics. 2011 Jan 24;12:55. doi: 10.1186/1471-2164-12-55 (PMC3039608; doi:10.1186/1471-2164-12-55)
Supplement: Additional file 8 — Main Features and Population Differentiation values in the 54 SNP markers from the selected 37 associations from the Continental Set. [file 1471-2164-12-55-S8.XLS]

## Sheet: Hoja1
	Associations		Markers				Europe		East Asia
	GENE	DISEASEa	Marker	dbSNP code	Studies	Refb	AFc	chrc	AFc	chrc	FSTd	φ (Phi)
	A2M	ADa	I1000V (G2998A)	rs669	14	1	0.688	223.837	0.938235	340	0.195	0.0155
	ACE	Heart disease	ACE I/D intron 16	rs4343	13	1	0.491	226.069	0.329412	340	0.04	0.2829
	ACE	Hypertension	ACE I/D intron 16	rs4343	24	1	0.491	226.069	0.329412	340	0.04	0.0625
	ADD1	Hypertension	Gly460Trp	rs4961	16	4	0.792	120	0.51	90	0.142	0.1324
	ADRB2	Asthma	ADRB2:27 Glu>Gln	rs1042714	7	1	0.467	119.914	0.101124	178	0.286	0.4545
	ADRB2	Asthma	ADRB2:16 Arg>Gly	rs1042713	14	1	0.642	225.857	0.502941	340	0.023	0.4545
	AGT	Hypertension	M235T	rs699	11	1	0.588	226.19	0.185294	340	0.273	0.2208
	AGT	Hypertension	A(-6)G	rs5051	2	1	0.602	225.914	0.188235	340	0.31	0.2208
	AGT	Hypertension	T174M	rs34829218	3	3	0.979	48.0082	1	96	0.0005	0.2208
	APOE	ADa	epsilon 4	rs429358	35	1	0.208	120	0.994382	178	0.721	0.0316
	CAPN10	T2DMa	SNP -63	rs5030952	13	3	0.92	97.8261	0.791667	72	0.071	0.1556
	CAPN10	T2DMa	SNP -19 1/2 Indel	rs3842570	12	3	0.693878	98	0.694444	72	0	0.1556
	CAPN10	T2DMa	SNP -43 (G4852A)	rs3792267	16	1	0.708	225.989	0.902941	340	0.092	0.1556
	CAPN10	T2DMa	SNP -44 (T4841C)	rs2975760	4	1	0.842	119.952	0.913174	334	0.015	0.1556
	CFH	Glaucoma	Y402H (C1277T)	rs1061170	8	1	0.282	109.929	0.0617978	178	0.168	0.4082
	CTLA4	Arthritis	CT60	rs3087243	3	1	0.54	225.926	0.764706	340	0.097	0.1491
	CTLA4	Hyperthyroidism	CT60	rs3087243	4	1	0.54	225.926	0.764706	340	0.097	0.1741
	CTLA4	Arthritis	Exon 1 A49G	rs231775	11	1	0.611	225.859	0.33432	338	0.126	0.1491
	CTLA4	T1DMa	Exon 1 A49G	rs231775	23	1	0.611	225.859	0.33432	338	0.126	0.0756
	CTLA4	Hyperthyroidism	Exon 1 A49G	rs231775	14	1	0.611	225.859	0.33432	338	0.126	0.1741
	CYP11B2	Hypertension	5'[T(-344)C]	rs1799998	12	1	0.567	223.986	0.695783	332	0.019	0.25
	DRD2	Alcoholism	Taq I A1/A2	rs1800497	10	1	0.805	226.087	0.585294	340	0.089	0.4485
	DRD2	Alcoholism	(-141C) Indel	rs1799732	2	3	0.072	180.556	0.127119	118	0.009	0.4485
	FCGR2A	Arthritis	R131H	rs1801274	15	1	0.491	226.069	0.758824	340	0.098	0.189
	GCK	T2DMa	G(-30)A	rs1799884	5	1	0.805	226.087	0.817647	340	0	0.4082
	HTR2A	Schizophrenia	T102C	rs6313	14	1	0.535	226.168	0.485294	340	0.005	0.0913
	IL13	Asthma	R130Q / "Gln110Arg"	rs20541	10	1	0.217	225.806	0.302941	340	0.016	0
	IL13	Atopy	R130Q / "Gln110Arg"	rs20541	10	1	0.217	225.806	0.302941	340	0.016	0.025
	IL13	Atopy	C(-1055)T	rs1800925	4	2	0.808	120	0.85	162	0.008	0
	IL4	Asthma	C(-590)T	rs2243250	10	1	0.863	225.956	0.269231	338	0.516	0.5594
	IL4	Asthma	C(-34)T	rs2070874	2	1	0.863	225.956	0.270588	340	0.512	0.5594
	IL4R	Asthma	Ile50Val	rs1805010	6	1	0.509	225.933	0.467456	338	0.003	0.0181
	IL4R	Asthma	Gln551Arg / "Gly576Arg"	rs1801275	10	1	0.801	225.968	0.861765	340	0.015	0.0181
	IRS1	T2DMa	Gly972Arg	rs1801278	8	1	0.942	119.958	0.947059	170	0	0.0598
	LTC4S	Asthma	A(-444)C	rs730012	9	1	0.681	226.138	0.841176	340	0.061	0.1667
	MS4A2	Asthma	Glu237Gly	rs569108	7	1	0.951	226.078	0.824405	336	0.068	0.5916
	MS4A2	Asthma	C(-109)T	rs1441586	4	1	0.456	225.877	0.656805	338	0.067	0.5916
	NOS3	Atherosclerosis	Glu298Asp (G894T)	rs1799983	10	1	0.342	119.883	0.0898876	178	0.176	0.378
	NOS3	CADa	Glu298Asp (G894T)	rs1799983	6	1	0.342	119.883	0.0898876	178	0.176	0.0403
	NOS3	Hypertension	Glu298Asp (G894T)	rs1799983	12	1	0.342	119.883	0.0898876	178	0.176	0.0891
	NRG1	Schizophrenia	SNP8NRG243177	rs6994992	5	2	0.625	72	0.295	88	0.123	0.8
	NRG1	Schizophrenia	SNP8NRG221533	rs35753505	6	2	0.333	72	0.716	88	0.228	0.8
	NRG1	Schizophrenia	SNP8NRG221132	-	4	5	0.894	526	1	-	0.121	0.8
	NRG1	Schizophrenia	SNP8NRG241930	-	5	5	0.609	561	0.947	-	0.313	0.8
	NRG1	Schizophrenia	SNP8NRG433E1006	-	3	5	0.884	290	0.989	-	0.098	0.8
	PARK2	PDa	Ser167Asn	rs1801474	3	1	0.978	225.971	0.600592	338	0.321	0.7906
	SERPINE1	Stroke - CVAa	Promoter 4G/5G I/D(-675)	rs1799889	9	6	0.538	1902	0.613	300	0.008	0.1581
	SPINK1	Pancreatitis	P55S	rs35006579	4	7	0.013	918	0.03	152	0	0.3162
	SPINK1	Pancreatitis	N34S	rs17107315	8	1	0.996	225.904	0.984615	260	0.004	0.3162
	TNF	Asthma	A(-308)G Promoter	rs1800629	10	1	0.827	226.119	0.944118	340	0.062	0.1195
	VDR	BMDa	Apal A/a locus	rs7975232	5	1	0.429	226.107	0.673529	340	0.108	0.3874
	VDR	BMDa	Taq I A1/A2	rs731236	4	1	0.562	225.979	0.922619	336	0.303	0.3874
	VDR	BMDa	B/b - BsmI RFLPs	rs1544410	15	1	0.562	225.979	0.917647	340	0.297	0.3874
	VDR	BMDa	FokI F/F	rs10735810	6	1	0.412	225.728	0.364706	340	0.002	0.3874
	a AD = Alzheimer's Disease; T2DM = Diabetes, type 2; T1DM = Diabetes, type 1; PD = Parkinson's Disease; BMD = Bone Mineral Density, mainly
	Osteoporosis-related; CAD = Coronary Artery Disease; Stroke - CVA = Cerebrovascular accident
	b 1= HapMap; 2 = dbSNP; 3 = ALFRED Database; 4 = Asia (Pubmed 15608390) / Europe (Pubmed 16612256); 5 = Asia (Pubmed 15007393-16326006) /
	Europe (Pubmed 12478479); 6 = Asia (Pubmed 12960956) / Europe (Pubmed 14605330); 7 = Asia (Pubmed 12360464) / Europe (Pubmed 15764155);
	c AF = Allele Frequency; chr = chromosomes
	d FST = Population Differentiation
