# Supplementary material for: Recent human evolution has shaped geographical differences in susceptibility to disease
Source: BMC Genomics. 2011 Jan 24;12:55. doi: 10.1186/1471-2164-12-55 (PMC3039608; doi:10.1186/1471-2164-12-55)
Supplement: Additional file 9 — Main Features and summary of population-specific ancestrality status for the 890 associations from the Global Set. [file 1471-2164-12-55-S9.XLS]

## Sheet: Hoja1
	Associations			Europe (CEU)			Asia (CHB)			Asia (JPT)			Africa (YRI)			Global
	GENE	ENSEMBL	DISEASEa	ANC(%)	DER(%)	SNP	ANC(%)	DER(%)	SNP	ANC(%)	DER(%)	SNP	ANC(%)	DER(%)	SNP	SNP	%b
	A2M	ENSG00000175899	ADa	80.8	19.2	72	79.4	20.6	72	79.4	20.6	72	78.8	21.2	70	75	4
	ACE	ENSG00000159640	ADa	71.9	28.1	20	75.0	25.0	20	61.1	38.9	20	80.0	20.0	20	21	5
	APBB1	ENSG00000166313	ADa	69.1	30.9	32	69.1	30.9	32	69.1	30.9	32	78.6	21.4	32	33	3
	APOC1	ENSG00000130208	ADa	70.7	29.3	3	70.3	29.7	3	70.3	29.7	3	71.0	29.0	3	3	0
	APP	ENSG00000142192	ADa	77.9	22.1	346	78.7	21.3	346	79.3	20.7	347	86.1	13.9	349	353	2
	BACE1	ENSG00000186318	ADa	76.3	23.8	20	66.0	34.0	20	66.0	34.0	20	81.7	18.4	20	20	0
	BCHE	ENSG00000114200	ADa	65.0	35.0	74	65.0	35.0	74	65.0	35.0	74	89.5	10.5	74	74	0
	BDNF	ENSG00000176697	ADa	88.6	11.4	44	86.4	13.6	44	77.3	22.7	44	90.9	9.1	44	44	0
	CHAT	ENSG00000070748	ADa	83.9	16.1	114	79.2	20.8	113	76.7	23.3	114	82.1	17.9	114	116	2
	CST3	ENSG00000101439	ADa	88.9	11.1	9	88.9	11.1	9	88.9	11.1	9	88.9	11.1	9	9	0
	CTSD	ENSG00000117984	ADa	100	0	2	100	0	2	100	0	2	100	0	2	2	0
	CYP46A1	ENSG00000036530	ADa	91.4	8.6	35	94.3	5.7	35	85.7	14.3	35	91.4	8.6	35	35	0
	DLST	ENSG00000119689	ADa	50.0	50.0	6	50.0	50.0	6	100	0	6	100	0	6	6	0
	HTR2A	ENSG00000102468	ADa	81.0	19.0	131	73.9	26.1	130	73.4	26.6	131	81.8	18.2	131	131	0
	IDE	ENSG00000119912	ADa	90.8	9.2	65	86.2	13.8	65	86.2	13.8	65	93.8	6.2	65	65	0
	IL1A	ENSG00000115008	ADa	94.7	5.3	19	84.2	15.8	19	84.2	15.8	19	94.7	5.3	19	19	0
	IL1B	ENSG00000125538	ADa	100	0	3	100	0	3	100	0	3	100	0	3	3	0
	LRP1	ENSG00000123384	ADa	86.7	13.3	30	76.7	23.3	30	76.7	23.3	30	76.7	23.3	30	34	12
	MAPT	ENSG00000186868	ADa	61.9	38.1	167	58.3	41.7	167	58.3	41.7	167	63.1	36.9	167	171	2
	MME	ENSG00000196549	ADa	85.9	14.1	92	83.7	16.3	92	81.5	18.5	92	89.1	10.9	92	92	0
	MPO	ENSG00000005381	ADa	75.0	25.0	4	75.0	25.0	4	75.0	25.0	4	75.0	25.0	4	4	0
	MTHFR	ENSG00000177000	ADa	87.7	12.3	38	85.0	15.0	38	87.7	12.3	38	87.4	12.6	38	40	5
	NOS1	ENSG00000089250	ADa	86.5	13.5	251	86.5	13.5	251	87.7	12.3	251	88.2	11.8	251	253	1
	NOS3	ENSG00000164867	ADa	70.0	30.0	10	70.0	30.0	10	70.0	30.0	10	70.0	30.0	10	10	0
	OLR1	ENSG00000173391	ADa	60.9	39.1	23	65.2	34.8	23	56.5	43.5	23	65.2	34.8	23	23	0
	PLAU	ENSG00000122861	ADa	75.0	25.0	4	100	0	4	100	0	4	100	0	4	4	0
	PON1	ENSG00000005421	ADa	78.3	21.7	60	76.7	23.3	60	73.3	26.7	60	85.0	15.0	60	60	0
	PRNP	ENSG00000171867	ADa	88.9	11.1	18	88.9	11.1	18	88.9	11.1	18	88.9	11.1	18	19	5
	PSEN1	ENSG00000080815	ADa	84.6	15.4	78	84.6	15.4	78	84.6	15.4	78	84.6	15.4	78	82	5
	PSEN2	ENSG00000143801	ADa	64.3	35.7	14	85.7	14.3	14	57.1	42.9	14	85.7	14.3	14	14	0
	SERPINA3	ENSG00000196136	ADa	80.0	20.0	20	75.0	25.0	20	75.0	25.0	20	95.0	5.0	20	20	0
	TF	ENSG00000091513	ADa	84.2	15.8	111	79.6	20.4	111	80.7	19.3	111	83.3	16.7	111	112	1
	UBQLN1	ENSG00000135018	ADa	97.9	2.1	47	74.5	25.5	47	74.5	25.5	47	97.9	2.1	47	47	0
	APC	ENSG00000134982	Adenocarcinoma	75.6	24.4	86	74.1	25.9	85	74.1	25.9	85	83.9	16.1	87	87	1
	ADRA2A	ENSG00000150594	ADHDa	100	0	1	100	0	1	100	0	1	100	0	1	1	0
	DBH	ENSG00000123454	ADHDa	78.0	22.0	59	81.0	19.0	58	81.0	19.0	58	79.7	20.3	59	61	3
	DRD4	ENSG00000069696	ADHDa	100	0	2	100	0	2	100	0	2	100	0	2	2	0
	DRD5	ENSG00000169676	ADHDa	100	0	1	100	0	1	100	0	1	100	0	1	1	0
	HTR2A	ENSG00000102468	ADHDa	81.0	19.0	131	73.9	26.1	130	73.4	26.6	131	81.8	18.2	131	131	0
	SLC6A3	ENSG00000142319	ADHDa	87.4	12.6	49	81.8	18.2	49	84.9	15.1	49	85.3	14.7	49	53	8
	SLC6A4	ENSG00000108576	ADHDa	80.3	19.7	40	72.2	27.8	39	72.2	27.8	39	77.8	22.2	40	40	0
	SNAP25	ENSG00000132639	ADHDa	83.1	16.9	130	81.1	18.9	130	81.1	18.9	130	86.7	13.3	131	133	2
	HTR2A	ENSG00000102468	Affective disorder	81.0	19.0	131	73.9	26.1	130	73.4	26.6	131	81.8	18.2	131	131	0
	SLC6A4	ENSG00000108576	Affective disorder	80.3	19.7	40	72.2	27.8	39	72.2	27.8	39	77.8	22.2	40	40	0
	ADH1B	ENSG00000196616	Alcoholism	100	0	15	68.0	32.0	15	68.0	32.0	15	100	0	15	15	0
	ALDH2	ENSG00000111275	Alcoholism	83.3	16.7	24	79.2	20.8	24	79.2	20.8	24	95.8	4.2	24	24	0
	CCKAR	ENSG00000163394	Alcoholism	90.9	9.1	11	100	0	11	100	0	11	90.9	9.1	11	12	8
	CNR1	ENSG00000118432	Alcoholism	83.3	16.7	35	80.4	19.6	35	83.3	16.7	35	80.4	19.6	35	36	3
	CRHR1	ENSG00000120088	Alcoholism	76.5	23.5	34	64.7	35.3	34	64.7	35.3	34	79.4	20.6	34	36	6
	DRD2	ENSG00000149295	Alcoholism	82.5	17.5	80	83.6	16.4	77	77.2	22.8	79	77.6	22.4	79	81	1
	DRD3	ENSG00000151577	Alcoholism	72.3	27.7	61	72.3	27.7	61	72.3	27.7	61	86.9	13.1	61	61	0
	DRD4	ENSG00000069696	Alcoholism	100	0	2	100	0	2	100	0	2	100	0	2	2	0
	GABRA2	ENSG00000151834	Alcoholism	62.5	37.5	104	54.6	45.4	103	65.9	34.1	102	81.7	18.3	104	105	1
	GABRA6	ENSG00000145863	Alcoholism	77.3	22.7	22	95.5	4.5	22	95.5	4.5	22	95.5	4.5	22	22	0
	GABRG2	ENSG00000113327	Alcoholism	85.5	14.5	76	82.9	17.1	76	84.2	15.8	76	86.8	13.2	76	76	0
	HTR1B	ENSG00000135312	Alcoholism	100	0	7	71.4	28.6	7	71.4	28.6	7	100	0	7	7	0
	NPY	ENSG00000122585	Alcoholism	83.3	16.7	30	83.3	16.7	30	83.3	16.7	30	83.3	16.7	30	30	0
	OPRM1	ENSG00000112038	Alcoholism	80.8	19.2	305	77.8	22.2	304	80.7	19.3	306	82.4	17.6	305	312	2
	SLC6A4	ENSG00000108576	Alcoholism	80.3	19.7	40	72.2	27.8	39	72.2	27.8	39	77.8	22.2	40	40	0
	EPB42	ENSG00000166947	Anemia	62.5	37.5	10	62.5	37.5	10	62.5	37.5	10	75.7	24.3	11	12	17
	HLA-B	ENSG00000204523	Ankylosing spondylitis	100	0	1	0	100	1	100	0	1	100	0	1	1	0
	BDNF	ENSG00000176697	Anorexia Nervosa	88.6	11.4	44	86.4	13.6	44	77.3	22.7	44	90.9	9.1	44	44	0
	HTR2A	ENSG00000102468	Anorexia Nervosa	81.0	19.0	131	73.9	26.1	130	73.4	26.6	131	81.8	18.2	131	131	0
	SLC6A4	ENSG00000108576	Anorexia Nervosa	80.3	19.7	40	72.2	27.8	39	72.2	27.8	39	77.8	22.2	40	40	0
	SLC6A4	ENSG00000108576	Anxiety disorder	80.3	19.7	40	72.2	27.8	39	72.2	27.8	39	77.8	22.2	40	40	0
	CIITA	ENSG00000179583	Arthritis	77.4	22.6	31	80.6	19.4	31	80.6	19.4	31	93.5	6.5	31	31	0
	CTLA4	ENSG00000163599	Arthritis	75.0	25.0	4	50.0	50.0	4	50.0	50.0	4	75.0	25.0	4	4	0
	FCGR2A	ENSG00000143226	Arthritis	64.9	35.1	37	67.6	32.4	37	70.3	29.7	37	70.3	29.7	37	37	0
	FCGR3A	ENSG00000203747	Arthritis	100	0	13	100	0	13	100	0	13	100	0	13	15	13
	FCRL3	ENSG00000160856	Arthritis	73.7	26.3	19	63.2	36.8	19	73.7	26.3	19	94.7	5.3	19	19	0
	IL10	ENSG00000136634	Arthritis	100	0	14	64.3	35.7	14	71.4	28.6	14	92.9	7.1	14	14	0
	IL18	ENSG00000150782	Arthritis	90.3	9.7	31	93.5	6.5	31	93.5	6.5	31	90.3	9.7	31	33	6
	IL2	ENSG00000109471	Arthritis	100	0	7	100	0	7	100	0	7	100	0	7	7	0
	IL6	ENSG00000136244	Arthritis	95.5	4.5	22	81.8	18.2	22	81.8	18.2	22	90.9	9.1	22	22	0
	MEFV	ENSG00000103313	Arthritis	78.6	21.4	28	82.1	17.9	28	82.1	17.9	28	89.3	10.7	28	29	3
	MIF	ENSG00000099964	Arthritis	12.0	88.0	1	11.0	89.0	1	11.0	89.0	1	13.0	87.0	1	1	0
	MMP3	ENSG00000149968	Arthritis	75.0	25.0	24	95.8	4.2	24	95.8	4.2	24	91.7	8.3	24	24	0
	PADI4	ENSG00000159339	Arthritis	75.7	24.3	93	74.1	25.9	94	74.1	25.9	94	80.7	19.3	93	95	2
	PTPN22	ENSG00000134242	Arthritis	77.8	22.2	27	80.8	19.2	26	80.8	19.2	26	66.7	33.3	27	28	4
	SLC22A4	ENSG00000197208	Arthritis	74.0	26.0	73	91.8	8.2	73	93.2	6.8	73	75.3	24.7	73	76	4
	TNF	ENSG00000204490	Arthritis	100	0	1	100	0	1	100	0	1	100	0	1	1	0
	TNFRSF1A	ENSG00000067182	Arthritis	91.7	8.3	12	100	0	12	100	0	12	91.7	8.3	12	12	0
	TNFRSF1B	ENSG00000028137	Arthritis	75.1	24.9	67	75.1	24.9	67	73.6	26.4	67	75.1	24.9	67	67	0
	ADAM33	ENSG00000149451	Asthma	78.6	21.4	14	92.9	7.1	14	92.9	7.1	14	92.9	7.1	14	14	0
	ADRB2	ENSG00000169252	Asthma	75.0	25.0	4	50.0	50.0	4	50.0	50.0	4	75.0	25.0	4	4	0
	ALOX5	ENSG00000012779	Asthma	67.0	33.0	94	63.8	36.2	94	62.8	37.2	94	69.1	30.9	94	97	3
	ALOX5AP	ENSG00000132965	Asthma	84.5	15.5	74	72.9	27.1	73	74.3	25.7	73	81.3	18.7	74	74	0
	CCL11	ENSG00000172156	Asthma	100	0	5	80.0	20.0	5	80.0	20.0	5	100	0	5	5	0
	CCL2	ENSG00000108691	Asthma	0	100	1	100	0	1	100	0	1	100	0	1	1	0
	CCL5	ENSG00000161570	Asthma	66.7	33.3	6	66.7	33.3	6	66.7	33.3	6	66.7	33.3	6	6	0
	CCR3	ENSG00000183625	Asthma	80.4	19.6	46	74.2	25.8	46	74.2	25.8	46	74.2	25.8	46	48	4
	CD14	ENSG00000170458	Asthma	100	0	3	66.7	33.3	3	100	0	3	100	0	3	3	0
	CMA1	ENSG00000092009	Asthma	81.8	18.2	11	81.8	18.2	11	81.8	18.2	11	90.9	9.1	11	11	0
	CTLA4	ENSG00000163599	Asthma	75.0	25.0	4	50.0	50.0	4	50.0	50.0	4	75.0	25.0	4	4	0
	EDN1	ENSG00000078401	Asthma	100	0	12	91.7	8.3	12	91.7	8.3	12	100	0	12	12	0
	GSTP1	ENSG00000084207	Asthma	100	0	3	100	0	3	100	0	3	100	0	3	3	0
	HLA-DQA1	ENSG00000196735	Asthma	100	0	1	100	0	1	100	0	1	100	0	1	1	0
	HNMT	ENSG00000150540	Asthma	71.2	28.8	69	69.7	30.3	69	69.7	30.3	69	79.7	20.3	69	71	3
	IFNG	ENSG00000111537	Asthma	70.0	30.0	10	90.0	10.0	10	90.0	10.0	10	90.0	10.0	10	10	0
	IFNGR1	ENSG00000027697	Asthma	82.4	17.6	17	88.2	11.8	17	82.4	17.6	17	88.2	11.8	17	19	11
	IKBKAP	ENSG00000070061	Asthma	84.9	15.1	137	88.4	11.6	137	86.2	13.8	137	87.7	12.3	137	138	1
	IL10	ENSG00000136634	Asthma	100	0	14	64.3	35.7	14	71.4	28.6	14	92.9	7.1	14	14	0
	IL12B	ENSG00000113302	Asthma	92.7	7.3	41	92.7	7.3	41	97.6	2.4	41	100	0	41	41	0
	IL13	ENSG00000169194	Asthma	77.8	22.2	9	77.8	22.2	9	77.8	22.2	9	88.9	11.1	9	9	0
	IL1B	ENSG00000125538	Asthma	100	0	3	100	0	3	100	0	3	100	0	3	3	0
	IL3	ENSG00000164399	Asthma	50.0	50.0	2	50.0	50.0	2	50.0	50.0	2	100	0	2	2	0
	IL4	ENSG00000113520	Asthma	77.3	22.7	22	66.7	33.3	21	66.7	33.3	21	90.9	9.1	22	22	0
	IL4R	ENSG00000077238	Asthma	87.3	12.7	75	85.1	14.9	76	82.0	18.0	76	83.3	16.7	76	77	3
	IRF1	ENSG00000125347	Asthma	53.8	46.2	13	69.2	30.8	13	69.2	30.8	13	61.5	38.5	13	13	0
	MS4A2	ENSG00000149534	Asthma	84.2	15.8	19	78.9	21.1	19	78.9	21.1	19	78.9	21.1	19	19	0
	NOS1	ENSG00000089250	Asthma	86.5	13.5	251	86.5	13.5	251	87.7	12.3	251	88.2	11.8	251	253	1
	NOS2A	ENSG00000007171	Asthma	68.4	31.6	38	78.9	21.1	38	76.3	23.7	38	84.2	15.8	38	38	0
	NOS3	ENSG00000164867	Asthma	70.0	30.0	10	70.0	30.0	10	70.0	30.0	10	70.0	30.0	10	10	0
	PAFAH	ENSG00000007168	Asthma	76.4	23.6	55	76.4	23.6	55	76.4	23.6	55	83.9	16.1	56	57	4
	PTGDR	ENSG00000168229	Asthma	100	0	13	92.3	7.7	13	92.3	7.7	13	100	0	13	13	0
	STAT6	ENSG00000166888	Asthma	76.5	23.5	17	94.1	5.9	17	82.4	17.6	17	94.1	5.9	17	17	0
	TBX21	ENSG00000073861	Asthma	90.0	10.0	10	90.0	10.0	10	90.0	10.0	10	90.0	10.0	10	10	0
	TBXA2R	ENSG00000006638	Asthma	66.7	33.3	3	33.3	66.7	3	33.3	66.7	3	66.7	33.3	3	3	0
	TGFB1	ENSG00000105329	Asthma	81.8	18.2	11	81.8	18.2	11	90.9	9.1	11	80.0	20.0	10	11	0
	TLR4	ENSG00000136869	Asthma	84.4	15.6	32	84.4	15.6	32	84.4	15.6	32	87.5	12.5	32	32	0
	TNF	ENSG00000204490	Asthma	100	0	1	100	0	1	100	0	1	100	0	1	1	0
	ABCA1	ENSG00000165029	Atherosclerosis	70.8	29.2	235	74.3	25.7	236	73.9	26.1	236	85.6	14.4	237	238	1
	ACE	ENSG00000159640	Atherosclerosis	71.9	28.1	20	75.0	25.0	20	61.1	38.9	20	80.0	20.0	20	21	5
	ADIPOQ	ENSG00000181092	Atherosclerosis	77.8	22.2	18	88.9	11.1	18	77.8	22.2	18	88.9	11.1	18	18	0
	AGT	ENSG00000135744	Atherosclerosis	87.8	12.2	49	88.0	12.0	50	88.0	12.0	50	90.0	10.0	50	50	2
	AGTR1	ENSG00000144891	Atherosclerosis	71.2	28.8	52	73.1	26.9	52	73.1	26.9	52	80.4	19.6	51	52	0
	APOA1	ENSG00000215756	Atherosclerosis	100	0	1	100	0	1	100	0	1	100	0	1	1	0
	APOA5	ENSG00000110243	Atherosclerosis	100	0	3	100	0	3	100	0	3	100	0	3	3	0
	CD14	ENSG00000170458	Atherosclerosis	100	0	3	66.7	33.3	3	100	0	3	100	0	3	3	0
	CETP	ENSG00000087237	Atherosclerosis	83.0	17.0	56	85.0	15.0	56	87.8	12.3	56	92.3	7.7	56	57	2
	CRP	ENSG00000132693	Atherosclerosis	100	0	6	85.2	14.8	6	85.2	14.8	6	100	0	6	6	0
	CYBA	ENSG00000051523	Atherosclerosis	71.4	28.6	7	85.7	14.3	7	85.7	14.3	7	71.4	28.6	7	7	0
	F5	ENSG00000198734	Atherosclerosis	75.9	24.1	167	71.4	28.6	167	71.4	28.6	167	78.1	21.9	167	167	0
	F7	ENSG00000057593	Atherosclerosis	100	0	17	100	0	17	100	0	17	100	0	17	18	6
	FGB	ENSG00000171564	Atherosclerosis	50.0	50.0	4	50.0	50.0	4	50.0	50.0	4	50.0	50.0	4	4	0
	HMOX1	ENSG00000100292	Atherosclerosis	75.0	25.0	12	75.0	25.0	12	75.0	25.0	12	83.3	16.7	12	12	0
	IL6	ENSG00000136244	Atherosclerosis	95.5	4.5	22	81.8	18.2	22	81.8	18.2	22	90.9	9.1	22	22	0
	IRS1	ENSG00000169047	Atherosclerosis	58.0	42.0	50	58.0	42.0	50	58.0	42.0	50	58.0	42.0	50	52	4
	ITGB3	ENSG00000056345	Atherosclerosis	64.8	35.2	79	80.2	19.8	80	73.9	26.1	80	65.3	34.7	80	81	2
	MMP3	ENSG00000149968	Atherosclerosis	75.0	25.0	24	95.8	4.2	24	95.8	4.2	24	91.7	8.3	24	24	0
	MMP9	ENSG00000100985	Atherosclerosis	75.0	25.0	12	100	0	12	100	0	12	100	0	12	12	0
	MTHFR	ENSG00000177000	Atherosclerosis	87.7	12.3	38	85.0	15.0	38	87.7	12.3	38	87.4	12.6	38	40	5
	NOS3	ENSG00000164867	Atherosclerosis	70.0	30.0	10	70.0	30.0	10	70.0	30.0	10	70.0	30.0	10	10	0
	PON1	ENSG00000005421	Atherosclerosis	78.3	21.7	60	76.7	23.3	60	73.3	26.7	60	85.0	15.0	60	60	0
	PON2	ENSG00000105854	Atherosclerosis	80.4	19.6	34	70.2	29.8	33	70.2	29.8	33	80.4	19.6	34	34	0
	PPARA	ENSG00000186951	Atherosclerosis	76.9	23.1	98	76.9	23.1	98	76.9	23.1	98	84.4	15.6	98	102	4
	RAGE	ENSG00000080823	Atherosclerosis	72.0	28.0	25	68.0	32.0	25	72.0	28.0	25	100	0	25	27	7
	SERPINE1	ENSG00000106366	Atherosclerosis	92.3	7.7	26	92.3	7.7	26	96.2	3.8	26	96.2	3.8	26	27	4
	TLR4	ENSG00000136869	Atherosclerosis	84.4	15.6	32	84.4	15.6	32	84.4	15.6	32	87.5	12.5	32	32	0
	TNF	ENSG00000204490	Atherosclerosis	100	0	1	100	0	1	100	0	1	100	0	1	1	0
	CD14	ENSG00000170458	Atopy	100	0	3	66.7	33.3	3	100	0	3	100	0	3	3	0
	IL13	ENSG00000169194	Atopy	77.8	22.2	9	77.8	22.2	9	77.8	22.2	9	88.9	11.1	9	9	0
	IL4	ENSG00000113520	Atopy	77.3	22.7	22	66.7	33.3	21	66.7	33.3	21	90.9	9.1	22	22	0
	IL4R	ENSG00000077238	Atopy	87.3	12.7	75	85.1	14.9	76	82.0	18.0	76	83.3	16.7	76	77	3
	MS4A2	ENSG00000149534	Atopy	84.2	15.8	19	78.9	21.1	19	78.9	21.1	19	78.9	21.1	19	19	0
	STAT6	ENSG00000166888	Atopy	76.5	23.5	17	94.1	5.9	17	82.4	17.6	17	94.1	5.9	17	17	0
	HOXA1	ENSG00000105991	Autism	100	0	3	100	0	3	100	0	3	66.7	33.3	3	3	0
	SLC25A12	ENSG00000115840	Autism	78.3	21.7	60	75.0	25.0	60	76.7	23.3	60	79.7	20.3	59	60	0
	SLC6A4	ENSG00000108576	Autism	80.3	19.7	40	72.2	27.8	39	72.2	27.8	39	77.8	22.2	40	40	0
	DRD4	ENSG00000069696	Behavioral disorder	100	0	2	100	0	2	100	0	2	100	0	2	2	0
	HTR2A	ENSG00000102468	Behavioral disorder	81.0	19.0	131	73.9	26.1	130	73.4	26.6	131	81.8	18.2	131	131	0
	SLC6A3	ENSG00000142319	Behavioral disorder	87.4	12.6	49	81.8	18.2	49	84.9	15.1	49	85.3	14.7	49	53	8
	SLC6A4	ENSG00000108576	Behavioral disorder	80.3	19.7	40	72.2	27.8	39	72.2	27.8	39	77.8	22.2	40	40	0
	HLA-B	ENSG00000204523	Behçet's disease	100	0	1	0	100	1	100	0	1	100	0	1	1	0
	MICA	ENSG00000183214	Behçet's disease	-	-	0	-	-	0	-	-	0	-	-	0	48	100
	NOS3	ENSG00000164867	Behçet's disease	70.0	30.0	10	70.0	30.0	10	70.0	30.0	10	70.0	30.0	10	10	0
	BDNF	ENSG00000176697	Bipolar disorder	88.6	11.4	44	86.4	13.6	44	77.3	22.7	44	90.9	9.1	44	44	0
	COMT	ENSG00000093010	Bipolar disorder	100	0	21	90.5	9.5	21	95.2	4.8	21	90.5	9.5	21	21	0
	DRD2	ENSG00000149295	Bipolar disorder	82.5	17.5	80	83.6	16.4	77	77.2	22.8	79	77.6	22.4	79	81	1
	DRD3	ENSG00000151577	Bipolar disorder	72.3	27.7	61	72.3	27.7	61	72.3	27.7	61	86.9	13.1	61	61	0
	DRD4	ENSG00000069696	Bipolar disorder	100	0	2	100	0	2	100	0	2	100	0	2	2	0
	GSK3B	ENSG00000082701	Bipolar disorder	77.8	22.2	134	83.6	16.4	136	72.4	27.6	136	93.8	6.2	137	138	3
	HTR2A	ENSG00000102468	Bipolar disorder	81.0	19.0	131	73.9	26.1	130	73.4	26.6	131	81.8	18.2	131	131	0
	KCNN3	ENSG00000143603	Bipolar disorder	77.4	22.6	243	70.9	29.1	243	72.1	27.9	243	81.7	18.3	244	247	2
	SLC6A4	ENSG00000108576	Bipolar disorder	80.3	19.7	40	72.2	27.8	39	72.2	27.8	39	77.8	22.2	40	40	0
	CCND1	ENSG00000110092	Bladder cancer	100	0	4	100	0	4	100	0	4	75.0	25.0	4	4	0
	NAT2	ENSG00000156006	Bladder cancer	87.8	12.2	19	81.2	18.8	19	81.2	18.8	19	86.3	13.7	19	19	0
	TP53	ENSG00000141510	Bladder cancer	75.0	25.0	12	75.0	25.0	12	75.0	25.0	12	91.7	8.3	12	12	0
	AHSG	ENSG00000145192	BMDa	75.0	25.0	8	75.0	25.0	8	75.0	25.0	8	75.0	25.0	8	8	0
	BGLAP	ENSG00000160783	BMDa	60.0	40.0	10	60.0	40.0	10	60.0	40.0	10	80.0	20.0	10	10	0
	CALCR	ENSG00000004948	BMDa	78.0	22.0	205	81.0	19.0	205	81.5	18.5	205	87.9	12.1	206	209	2
	CASR	ENSG00000036828	BMDa	81.7	18.3	213	76.0	24.0	212	79.9	20.1	213	81.2	18.8	213	216	1
	COL1A1	ENSG00000108821	BMDa	100	0	16	87.5	12.5	16	93.8	6.3	16	93.8	6.3	16	17	6
	COL1A2	ENSG00000164692	BMDa	82.8	17.2	64	78.1	21.9	64	79.7	20.3	64	81.5	18.5	65	65	2
	CYP17A1	ENSG00000148795	BMDa	82.2	17.8	15	82.2	17.8	15	82.2	17.8	15	82.2	17.8	15	15	0
	CYP19A1	ENSG00000137869	BMDa	76.9	23.1	147	75.6	24.4	147	87.1	12.9	147	87.1	12.9	147	148	1
	ESR1	ENSG00000091831	BMDa	77.9	22.1	448	80.2	19.8	446	79.1	20.9	445	83.5	16.5	447	453	1
	ESR2	ENSG00000140009	BMDa	84.0	16.0	200	86.9	13.1	199	86.5	13.5	200	90.6	9.4	200	202	1
	IGF1	ENSG00000017427	BMDa	84.4	15.6	80	84.4	15.6	80	84.4	15.6	80	85.4	14.6	79	81	1
	IL6	ENSG00000136244	BMDa	95.5	4.5	22	81.8	18.2	22	81.8	18.2	22	90.9	9.1	22	22	0
	KL	ENSG00000133116	BMDa	79.7	20.3	83	76.8	23.2	82	80.5	19.5	82	77.2	22.8	83	84	1
	LRP5	ENSG00000162337	BMDa	76.3	23.7	96	75.2	24.8	96	76.3	23.7	96	87.4	12.6	98	98	2
	PTH	ENSG00000152266	BMDa	80.0	20.0	5	100	0	5	100	0	5	100	0	5	6	17
	RUNX2	ENSG00000124813	BMDa	75.7	24.3	208	75.2	24.8	208	74.7	25.3	208	80.4	19.6	208	211	1
	TGFB1	ENSG00000105329	BMDa	81.8	18.2	11	81.8	18.2	11	90.9	9.1	11	80.0	20.0	10	11	0
	TNFRSF11B	ENSG00000164761	BMDa	92.9	7.1	99	91.9	8.1	99	91.9	8.1	99	89.9	10.1	99	99	0
	TNFRSF1B	ENSG00000028137	BMDa	75.1	24.9	67	75.1	24.9	67	73.6	26.4	67	75.1	24.9	67	67	0
	VDR	ENSG00000111424	BMDa	89.1	10.9	95	88.5	11.5	93	88.5	11.5	93	88.8	11.2	93	96	1
	APEX1	ENSG00000100823	Breast cancer	100	0	2	100	0	2	100	0	2	100	0	2	2	0
	ATM	ENSG00000149311	Breast cancer	89.1	10.9	162	87.9	12.1	162	87.2	12.8	162	95.7	4.3	162	165	2
	BARD1	ENSG00000138376	Breast cancer	76.3	23.7	113	73.6	26.4	113	73.6	26.4	113	81.6	18.4	113	114	1
	BRCA1	ENSG00000012048	Breast cancer	80.7	19.3	56	78.9	21.1	56	80.7	19.3	56	87.5	12.5	56	57	2
	BRCA2	ENSG00000139618	Breast cancer	91.4	8.6	139	92.9	7.1	139	92.8	7.2	138	93.6	6.4	139	139	0
	CCND1	ENSG00000110092	Breast cancer	100	0	4	100	0	4	100	0	4	75.0	25.0	4	4	0
	CHEK2	ENSG00000183765	Breast cancer	89.2	10.8	37	91.9	8.1	37	89.2	10.8	37	97.3	2.7	37	39	5
	COMT	ENSG00000093010	Breast cancer	100	0	21	90.5	9.5	21	95.2	4.8	21	90.5	9.5	21	21	0
	CYP17A1	ENSG00000148795	Breast cancer	82.2	17.8	15	82.2	17.8	15	82.2	17.8	15	82.2	17.8	15	15	0
	CYP19A1	ENSG00000137869	Breast cancer	76.9	23.1	147	75.6	24.4	147	87.1	12.9	147	87.1	12.9	147	148	1
	CYP1A1	ENSG00000140465	Breast cancer	64.6	35.4	5	64.2	35.8	5	64.2	35.8	5	65.2	34.8	5	5	0
	CYP1B1	ENSG00000138061	Breast cancer	78.6	21.4	14	78.6	21.4	14	78.6	21.4	14	92.9	7.1	14	14	0
	ERBB2	ENSG00000141736	Breast cancer	100	0	7	71.4	28.6	7	100	0	7	85.7	14.3	7	7	0
	ESR1	ENSG00000091831	Breast cancer	77.9	22.1	448	80.2	19.8	446	79.1	20.9	445	83.5	16.5	447	453	1
	GSTM1	ENSG00000134184	Breast cancer	100	0	1	100	0	1	100	0	1	100	0	1	1	0
	GSTP1	ENSG00000084207	Breast cancer	100	0	3	100	0	3	100	0	3	100	0	3	3	0
	IGF1	ENSG00000017427	Breast cancer	84.4	15.6	80	84.4	15.6	80	84.4	15.6	80	85.4	14.6	79	81	1
	IGFBP3	ENSG00000146674	Breast cancer	83.3	16.7	6	83.3	16.7	6	83.3	16.7	6	83.3	16.7	6	7	14
	MDM2	ENSG00000135679	Breast cancer	83.3	16.7	24	81.3	18.8	24	81.3	18.8	24	83.3	16.7	24	24	0
	MTHFR	ENSG00000177000	Breast cancer	87.7	12.3	38	85.0	15.0	38	87.7	12.3	38	87.4	12.6	38	40	5
	NAT2	ENSG00000156006	Breast cancer	87.8	12.2	19	81.2	18.8	19	81.2	18.8	19	86.3	13.7	19	19	0
	NOS3	ENSG00000164867	Breast cancer	70.0	30.0	10	70.0	30.0	10	70.0	30.0	10	70.0	30.0	10	10	0
	PGR	ENSG00000082175	Breast cancer	86.2	13.8	174	76.3	23.7	172	76.3	23.7	172	85.3	14.7	172	176	1
	RAD51	ENSG00000051180	Breast cancer	100	0	24	68.3	31.7	24	68.3	31.7	24	100	0	24	24	0
	SERPINE1	ENSG00000106366	Breast cancer	92.3	7.7	26	92.3	7.7	26	96.2	3.8	26	96.2	3.8	26	27	4
	SOD2	ENSG00000112096	Breast cancer	87.5	12.5	8	87.5	12.5	8	87.5	12.5	8	87.5	12.5	8	9	11
	SULT1A1	ENSG00000196502	Breast cancer	80.0	20.0	5	80.0	20.0	5	80.0	20.0	5	83.3	16.7	6	7	29
	TGFB1	ENSG00000105329	Breast cancer	81.8	18.2	11	81.8	18.2	11	90.9	9.1	11	80.0	20.0	10	11	0
	TP53	ENSG00000141510	Breast cancer	75.0	25.0	12	75.0	25.0	12	75.0	25.0	12	91.7	8.3	12	12	0
	VDR	ENSG00000111424	Breast cancer	89.1	10.9	95	88.5	11.5	93	88.5	11.5	93	88.8	11.2	93	96	1
	XRCC1	ENSG00000073050	Breast cancer	91.7	8.3	48	91.7	8.3	48	91.7	8.3	48	91.7	8.3	48	48	0
	XRCC2	ENSG00000196584	Breast cancer	88.4	11.6	43	90.7	9.3	43	90.7	9.3	43	90.7	9.3	43	43	0
	XRCC3	ENSG00000126215	Breast cancer	69.2	30.8	26	69.2	30.8	26	76.9	23.1	26	73.1	26.9	26	26	0
	IL8	ENSG00000169429	Bronchiolitis	100	0	3	100	0	3	100	0	3	100	0	3	3	0
	NOS3	ENSG00000164867	Bronchiolitis	70.0	30.0	10	70.0	30.0	10	70.0	30.0	10	70.0	30.0	10	10	0
	TNF	ENSG00000204490	Bronchiolitis	100	0	1	100	0	1	100	0	1	100	0	1	1	0
	ACE	ENSG00000159640	CADa	71.9	28.1	20	75.0	25.0	20	61.1	38.9	20	80.0	20.0	20	21	5
	CD14	ENSG00000170458	CADa	100	0	3	66.7	33.3	3	100	0	3	100	0	3	3	0
	CETP	ENSG00000087237	CADa	83.0	17.0	56	85.0	15.0	56	87.8	12.3	56	92.3	7.7	56	57	2
	CYBA	ENSG00000051523	CADa	71.4	28.6	7	85.7	14.3	7	85.7	14.3	7	71.4	28.6	7	7	0
	GNB3	ENSG00000111664	CADa	75.0	25.0	4	75.0	25.0	4	75.0	25.0	4	75.0	25.0	4	4	0
	HMOX1	ENSG00000100292	CADa	75.0	25.0	12	75.0	25.0	12	75.0	25.0	12	83.3	16.7	12	12	0
	IL6	ENSG00000136244	CADa	95.5	4.5	22	81.8	18.2	22	81.8	18.2	22	90.9	9.1	22	22	0
	LIPC	ENSG00000166035	CADa	75.2	24.8	292	77.1	22.9	291	75.4	24.6	291	81.4	18.6	292	298	2
	LPL	ENSG00000175445	CADa	76.9	23.1	63	76.9	23.1	63	76.9	23.1	63	81.8	18.2	63	65	3
	NOS3	ENSG00000164867	CADa	70.0	30.0	10	70.0	30.0	10	70.0	30.0	10	70.0	30.0	10	10	0
	PON1	ENSG00000005421	CADa	78.3	21.7	60	76.7	23.3	60	73.3	26.7	60	85.0	15.0	60	60	0
	RET	ENSG00000165731	Cancer	86.4	13.6	58	69.6	30.4	58	82.9	17.1	58	82.9	17.1	58	59	2
	ALDH2	ENSG00000111275	CLDa	83.3	16.7	24	79.2	20.8	24	79.2	20.8	24	95.8	4.2	24	24	0
	ATP7B	ENSG00000123191	CLDa	90.3	9.7	62	61.3	38.7	62	59.7	40.3	62	88.9	11.1	63	65	5
	CCL2	ENSG00000108691	CLDa	0	100	1	100	0	1	100	0	1	100	0	1	1	0
	CD14	ENSG00000170458	CLDa	100	0	3	66.7	33.3	3	100	0	3	100	0	3	3	0
	CTLA4	ENSG00000163599	CLDa	75.0	25.0	4	50.0	50.0	4	50.0	50.0	4	75.0	25.0	4	4	0
	HFE	ENSG00000010704	CLDa	100	0	9	77.8	22.2	9	77.8	22.2	9	100	0	9	9	0
	HLA-DQA1	ENSG00000196735	CLDa	100	0	1	100	0	1	100	0	1	100	0	1	1	0
	IFNG	ENSG00000111537	CLDa	70.0	30.0	10	90.0	10.0	10	90.0	10.0	10	90.0	10.0	10	10	0
	IL10	ENSG00000136634	CLDa	100	0	14	64.3	35.7	14	71.4	28.6	14	92.9	7.1	14	14	0
	TNF	ENSG00000204490	CLDa	100	0	1	100	0	1	100	0	1	100	0	1	1	0
	VDR	ENSG00000111424	CLDa	89.1	10.9	95	88.5	11.5	93	88.5	11.5	93	88.8	11.2	93	96	1
	MSX1	ENSG00000163132	Cleft lip	100	0	1	0	100	1	0	100	1	100	0	1	1	0
	TGFA	ENSG00000163235	Cleft lip	73.9	26.1	191	72.8	27.2	191	73.7	26.3	190	82.9	17.1	193	193	1
	ACE	ENSG00000159640	Coagulation disorder	71.9	28.1	20	75.0	25.0	20	61.1	38.9	20	80.0	20.0	20	21	5
	CCND1	ENSG00000110092	Coagulation disorder	100	0	4	100	0	4	100	0	4	75.0	25.0	4	4	0
	CRP	ENSG00000132693	Coagulation disorder	100	0	6	85.2	14.8	6	85.2	14.8	6	100	0	6	6	0
	CYP2C9	ENSG00000138109	Coagulation disorder	88.9	11.1	63	84.1	15.9	63	84.1	15.9	63	88.9	11.1	63	64	2
	F13A1	ENSG00000124491	Coagulation disorder	77.3	22.7	328	78.2	21.8	328	77.8	22.2	327	82.6	17.4	330	331	1
	F2	ENSG00000180210	Coagulation disorder	78.6	21.4	28	82.1	17.9	28	75.0	25.0	28	82.1	17.9	28	28	0
	F5	ENSG00000198734	Coagulation disorder	75.9	24.1	167	71.4	28.6	167	71.4	28.6	167	78.1	21.9	167	167	0
	F7	ENSG00000057593	Coagulation disorder	100	0	17	100	0	17	100	0	17	100	0	17	18	6
	FGA	ENSG00000171560	Coagulation disorder	100	0	11	90.9	9.1	11	100	0	11	100	0	11	11	0
	FGB	ENSG00000171564	Coagulation disorder	50.0	50.0	4	50.0	50.0	4	50.0	50.0	4	50.0	50.0	4	4	0
	GP1BA	ENSG00000185245	Coagulation disorder	100	0	2	100	0	2	100	0	2	100	0	2	2	0
	HBB	ENSG00000188170	Coagulation disorder	66.7	33.3	18	83.3	16.7	18	83.3	16.7	18	83.3	16.7	18	48	63
	ITGA2	ENSG00000164171	Coagulation disorder	82.3	17.7	231	77.6	22.4	231	86.6	13.4	231	84.0	16.0	231	235	2
	ITGB3	ENSG00000056345	Coagulation disorder	64.8	35.2	79	80.2	19.8	80	73.9	26.1	80	65.3	34.7	80	81	2
	JAK2	ENSG00000096968	Coagulation disorder	68.9	31.1	102	70.8	29.2	102	70.8	29.2	102	83.8	16.2	104	105	3
	MTHFR	ENSG00000177000	Coagulation disorder	87.7	12.3	38	85.0	15.0	38	87.7	12.3	38	87.4	12.6	38	40	5
	PROC	ENSG00000115718	Coagulation disorder	90.9	9.1	11	90.9	9.1	11	90.9	9.1	11	90.9	9.1	11	11	0
	SERPINE1	ENSG00000106366	Coagulation disorder	92.3	7.7	26	92.3	7.7	26	96.2	3.8	26	96.2	3.8	26	27	4
	TFPI	ENSG00000003436	Coagulation disorder	89.8	10.2	110	89.8	10.2	110	89.8	10.2	110	92.7	7.3	110	111	1
	THBD	ENSG00000178726	Coagulation disorder	100	0	1	100	0	1	100	0	1	100	0	1	1	0
	CTLA4	ENSG00000163599	Coeliac disease	75.0	25.0	4	50.0	50.0	4	50.0	50.0	4	75.0	25.0	4	4	0
	HLA-DQA1	ENSG00000196735	Coeliac disease	100	0	1	100	0	1	100	0	1	100	0	1	1	0
	APC	ENSG00000134982	Colorectal cancer	75.6	24.4	86	74.1	25.9	85	74.1	25.9	85	83.9	16.1	87	87	1
	CCND1	ENSG00000110092	Colorectal cancer	100	0	4	100	0	4	100	0	4	75.0	25.0	4	4	0
	CHEK2	ENSG00000183765	Colorectal cancer	89.2	10.8	37	91.9	8.1	37	89.2	10.8	37	97.3	2.7	37	39	5
	CYP1A2	ENSG00000140505	Colorectal cancer	71.4	28.6	7	87.5	12.5	8	87.5	12.5	8	87.5	12.5	8	8	13
	CYP2C9	ENSG00000138109	Colorectal cancer	88.9	11.1	63	84.1	15.9	63	84.1	15.9	63	88.9	11.1	63	64	2
	EPHX1	ENSG00000143819	Colorectal cancer	95.2	4.8	21	95.2	4.8	21	100	0	21	81.0	19.0	21	21	0
	GSTM1	ENSG00000134184	Colorectal cancer	100	0	1	100	0	1	100	0	1	100	0	1	1	0
	GSTP1	ENSG00000084207	Colorectal cancer	100	0	3	100	0	3	100	0	3	100	0	3	3	0
	KRAS	ENSG00000133703	Colorectal cancer	77.6	22.4	49	61.2	38.8	49	61.2	38.8	49	87.8	12.2	49	49	0
	MLH1	ENSG00000076242	Colorectal cancer	84.1	15.9	56	84.1	15.9	56	84.1	15.9	56	84.1	15.9	56	57	2
	MMP1	ENSG00000196611	Colorectal cancer	95.5	4.5	22	81.8	18.2	22	90.9	9.1	22	95.5	4.5	22	22	0
	MMP2	ENSG00000087245	Colorectal cancer	92.7	7.3	41	87.8	12.2	41	85.4	14.6	41	90.2	9.8	41	41	0
	MMP3	ENSG00000149968	Colorectal cancer	75.0	25.0	24	95.8	4.2	24	95.8	4.2	24	91.7	8.3	24	24	0
	MTHFR	ENSG00000177000	Colorectal cancer	87.7	12.3	38	85.0	15.0	38	87.7	12.3	38	87.4	12.6	38	40	5
	MUTYH	ENSG00000132781	Colorectal cancer	100	0	6	100	0	6	100	0	6	100	0	6	6	0
	NAT1	ENSG00000171428	Colorectal cancer	73.3	26.7	30	77.4	22.6	31	74.2	25.8	31	77.4	22.6	31	31	3
	NAT2	ENSG00000156006	Colorectal cancer	87.8	12.2	19	81.2	18.8	19	81.2	18.8	19	86.3	13.7	19	19	0
	SULT1A1	ENSG00000196502	Colorectal cancer	80.0	20.0	5	80.0	20.0	5	80.0	20.0	5	83.3	16.7	6	7	29
	TP53	ENSG00000141510	Colorectal cancer	75.0	25.0	12	75.0	25.0	12	75.0	25.0	12	91.7	8.3	12	12	0
	UGT1A1	ENSG00000167165	Colorectal cancer	80.6	19.4	273	75.0	25.0	272	75.0	25.0	272	79.2	20.8	270	278	2
	XRCC1	ENSG00000073050	Colorectal cancer	91.7	8.3	48	91.7	8.3	48	91.7	8.3	48	91.7	8.3	48	48	0
	DEFB1	ENSG00000164825	COPDa	83.7	16.3	43	83.7	16.3	43	83.7	16.3	43	81.4	18.6	43	44	2
	EPHX1	ENSG00000143819	COPDa	95.2	4.8	21	95.2	4.8	21	100	0	21	81.0	19.0	21	21	0
	GSTP1	ENSG00000084207	COPDa	100	0	3	100	0	3	100	0	3	100	0	3	3	0
	IL13	ENSG00000169194	COPDa	77.8	22.2	9	77.8	22.2	9	77.8	22.2	9	88.9	11.1	9	9	0
	MMP9	ENSG00000100985	COPDa	75.0	25.0	12	100	0	12	100	0	12	100	0	12	12	0
	TNF	ENSG00000204490	COPDa	100	0	1	100	0	1	100	0	1	100	0	1	1	0
	ACE	ENSG00000159640	Cough	71.9	28.1	20	75.0	25.0	20	61.1	38.9	20	80.0	20.0	20	21	5
	PRNP	ENSG00000171867	CJDa	88.9	11.1	18	88.9	11.1	18	88.9	11.1	18	88.9	11.1	18	19	5
	INSL3	ENSG00000105639	Cryptorchidism	61.3	38.7	25	62.7	37.3	25	62.7	37.3	25	73.7	26.3	25	26	4
	ACE	ENSG00000159640	Stroke - CVAa	71.9	28.1	20	75.0	25.0	20	61.1	38.9	20	80.0	20.0	20	21	5
	ALOX5AP	ENSG00000132965	Stroke - CVAa	84.5	15.5	74	72.9	27.1	73	74.3	25.7	73	81.3	18.7	74	74	0
	CD14	ENSG00000170458	Stroke - CVAa	100	0	3	66.7	33.3	3	100	0	3	100	0	3	3	0
	ELN	ENSG00000049540	Stroke - CVAa	78.6	21.4	14	78.6	21.4	14	78.6	21.4	14	78.6	21.4	14	14	0
	ENG	ENSG00000106991	Stroke - CVAa	61.5	38.6	20	76.0	24.0	20	76.0	24.0	20	75.0	25.0	20	20	0
	F13A1	ENSG00000124491	Stroke - CVAa	77.3	22.7	328	78.2	21.8	328	77.8	22.2	327	82.6	17.4	330	331	1
	F2	ENSG00000180210	Stroke - CVAa	78.6	21.4	28	82.1	17.9	28	75.0	25.0	28	82.1	17.9	28	28	0
	F5	ENSG00000198734	Stroke - CVAa	75.9	24.1	167	71.4	28.6	167	71.4	28.6	167	78.1	21.9	167	167	0
	F7	ENSG00000057593	Stroke - CVAa	100	0	17	100	0	17	100	0	17	100	0	17	18	6
	FGB	ENSG00000171564	Stroke - CVAa	50.0	50.0	4	50.0	50.0	4	50.0	50.0	4	50.0	50.0	4	4	0
	ITGB3	ENSG00000056345	Stroke - CVAa	64.8	35.2	79	80.2	19.8	80	73.9	26.1	80	65.3	34.7	80	81	2
	LPL	ENSG00000175445	Stroke - CVAa	76.9	23.1	63	76.9	23.1	63	76.9	23.1	63	81.8	18.2	63	65	3
	MMP9	ENSG00000100985	Stroke - CVAa	75.0	25.0	12	100	0	12	100	0	12	100	0	12	12	0
	MTHFR	ENSG00000177000	Stroke - CVAa	87.7	12.3	38	85.0	15.0	38	87.7	12.3	38	87.4	12.6	38	40	5
	NOS3	ENSG00000164867	Stroke - CVAa	70.0	30.0	10	70.0	30.0	10	70.0	30.0	10	70.0	30.0	10	10	0
	PDE4D	ENSG00000113448	Stroke - CVAa	83.5	16.5	489	79.5	20.5	490	84.5	15.5	491	85.9	14.1	490	495	1
	PON1	ENSG00000005421	Stroke - CVAa	78.3	21.7	60	76.7	23.3	60	73.3	26.7	60	85.0	15.0	60	60	0
	PON2	ENSG00000105854	Stroke - CVAa	80.4	19.6	34	70.2	29.8	33	70.2	29.8	33	80.4	19.6	34	34	0
	SERPINA3	ENSG00000196136	Stroke - CVAa	80.0	20.0	20	75.0	25.0	20	75.0	25.0	20	95.0	5.0	20	20	0
	SERPINE1	ENSG00000106366	Stroke - CVAa	92.3	7.7	26	92.3	7.7	26	96.2	3.8	26	96.2	3.8	26	27	4
	CFTR	ENSG00000001626	Cystic fibrosis	79.3	20.7	163	76.1	23.9	162	76.1	23.9	162	81.0	19.0	163	164	1
	NOS1	ENSG00000089250	Cystic fibrosis	86.5	13.5	251	86.5	13.5	251	87.7	12.3	251	88.2	11.8	251	253	1
	IL6	ENSG00000136244	Dementia	95.5	4.5	22	81.8	18.2	22	81.8	18.2	22	90.9	9.1	22	22	0
	MAPT	ENSG00000186868	Dementia	61.9	38.1	167	58.3	41.7	167	58.3	41.7	167	63.1	36.9	167	171	2
	BDNF	ENSG00000176697	Depression	88.6	11.4	44	86.4	13.6	44	77.3	22.7	44	90.9	9.1	44	44	0
	DRD2	ENSG00000149295	Depression	82.5	17.5	80	83.6	16.4	77	77.2	22.8	79	77.6	22.4	79	81	1
	GNB3	ENSG00000111664	Depression	75.0	25.0	4	75.0	25.0	4	75.0	25.0	4	75.0	25.0	4	4	0
	HTR2A	ENSG00000102468	Depression	81.0	19.0	131	73.9	26.1	130	73.4	26.6	131	81.8	18.2	131	131	0
	SLC6A4	ENSG00000108576	Depression	80.3	19.7	40	72.2	27.8	39	72.2	27.8	39	77.8	22.2	40	40	0
	TPH1	ENSG00000129167	Depression	61.1	38.9	18	66.7	33.3	18	72.2	27.8	18	61.1	38.9	18	18	0
	CMA1	ENSG00000092009	Dermatitis Eczema	81.8	18.2	11	81.8	18.2	11	81.8	18.2	11	90.9	9.1	11	11	0
	IL13	ENSG00000169194	Dermatitis Eczema	77.8	22.2	9	77.8	22.2	9	77.8	22.2	9	88.9	11.1	9	9	0
	IL4	ENSG00000113520	Dermatitis Eczema	77.3	22.7	22	66.7	33.3	21	66.7	33.3	21	90.9	9.1	22	22	0
	IL4R	ENSG00000077238	Dermatitis Eczema	87.3	12.7	75	85.1	14.9	76	82.0	18.0	76	83.3	16.7	76	77	3
	TNF	ENSG00000204490	Dermatitis Eczema	100	0	1	100	0	1	100	0	1	100	0	1	1	0
	GSTM1	ENSG00000134184	DNA damage	100	0	1	100	0	1	100	0	1	100	0	1	1	0
	GSTP1	ENSG00000084207	DNA damage	100	0	3	100	0	3	100	0	3	100	0	3	3	0
	XRCC1	ENSG00000073050	DNA damage	91.7	8.3	48	91.7	8.3	48	91.7	8.3	48	91.7	8.3	48	48	0
	COMT	ENSG00000093010	Drug abuse	100	0	21	90.5	9.5	21	95.2	4.8	21	90.5	9.5	21	21	0
	CYP2A6	ENSG00000213052	Drug abuse	100	0	5	80.0	20.0	5	80.0	20.0	5	80.0	20.0	5	5	0
	DRD2	ENSG00000149295	Drug abuse	82.5	17.5	80	83.6	16.4	77	77.2	22.8	79	77.6	22.4	79	81	1
	DRD3	ENSG00000151577	Drug abuse	72.3	27.7	61	72.3	27.7	61	72.3	27.7	61	86.9	13.1	61	61	0
	DRD4	ENSG00000069696	Drug abuse	100	0	2	100	0	2	100	0	2	100	0	2	2	0
	HTR2A	ENSG00000102468	Drug abuse	81.0	19.0	131	73.9	26.1	130	73.4	26.6	131	81.8	18.2	131	131	0
	OPRM1	ENSG00000112038	Drug abuse	80.8	19.2	305	77.8	22.2	304	80.7	19.3	306	82.4	17.6	305	312	2
	SLC6A3	ENSG00000142319	Drug abuse	87.4	12.6	49	81.8	18.2	49	84.9	15.1	49	85.3	14.7	49	53	8
	SLC6A4	ENSG00000108576	Drug abuse	80.3	19.7	40	72.2	27.8	39	72.2	27.8	39	77.8	22.2	40	40	0
	TP53	ENSG00000141510	Drug abuse	75.0	25.0	12	75.0	25.0	12	75.0	25.0	12	91.7	8.3	12	12	0
	ABCB1	ENSG00000085563	Drug metabolism	79.9	20.1	162	76.0	24.0	162	79.1	20.9	162	84.2	15.8	162	163	1
	ABCC2	ENSG00000023839	Drug metabolism	83.9	16.1	56	85.7	14.3	56	85.7	14.3	56	85.7	14.3	56	58	3
	CYP1A2	ENSG00000140505	Drug metabolism	71.4	28.6	7	87.5	12.5	8	87.5	12.5	8	87.5	12.5	8	8	13
	CYP2B6	ENSG00000197408	Drug metabolism	83.3	16.7	35	83.3	16.7	35	83.3	16.7	35	83.3	16.7	35	36	3
	CYP2C19	ENSG00000165841	Drug metabolism	78.8	21.2	33	75.8	24.2	33	75.8	24.2	33	90.6	9.4	32	34	3
	CYP2C8	ENSG00000138115	Drug metabolism	97.1	2.9	69	86.8	13.2	68	85.3	14.7	68	88.4	11.6	69	69	0
	CYP2C9	ENSG00000138109	Drug metabolism	88.9	11.1	63	84.1	15.9	63	84.1	15.9	63	88.9	11.1	63	64	2
	CYP2D6	ENSG00000100197	Drug metabolism	100	0	1	100	0	1	100	0	1	100	0	1	2	50
	CYP3A4	ENSG00000160868	Drug metabolism	80.0	20.0	20	80.0	20.0	20	80.0	20.0	20	85.0	15.0	20	22	9
	CYP3A5	ENSG00000106258	Drug metabolism	83.3	16.7	18	83.3	16.7	18	83.3	16.7	18	100	0	18	18	0
	DPYD	ENSG00000188641	Drug metabolism	80.1	19.9	770	77.5	22.5	771	77.6	22.4	770	81.5	18.5	771	785	2
	GSTM1	ENSG00000134184	Drug metabolism	100	0	1	100	0	1	100	0	1	100	0	1	1	0
	GSTP1	ENSG00000084207	Drug metabolism	100	0	3	100	0	3	100	0	3	100	0	3	3	0
	HTR2A	ENSG00000102468	Drug metabolism	81.0	19.0	131	73.9	26.1	130	73.4	26.6	131	81.8	18.2	131	131	0
	ITPA	ENSG00000125877	Drug metabolism	85.7	14.3	21	76.2	23.8	21	71.4	28.6	21	85.7	14.3	21	21	0
	MTHFR	ENSG00000177000	Drug metabolism	87.7	12.3	38	85.0	15.0	38	87.7	12.3	38	87.4	12.6	38	40	5
	NQO1	ENSG00000181019	Drug metabolism	100	0	11	81.8	18.2	11	100	0	11	100	0	11	11	0
	RFC1	ENSG00000035928	Drug metabolism	82.6	17.4	46	78.3	21.7	46	78.3	21.7	46	83.3	16.7	48	49	6
	SLC6A4	ENSG00000108576	Drug metabolism	80.3	19.7	40	72.2	27.8	39	72.2	27.8	39	77.8	22.2	40	40	0
	SLCO1B1	ENSG00000134538	Drug metabolism	78.3	21.7	159	76.6	23.4	160	82.8	17.2	160	84.1	15.9	160	165	4
	TNF	ENSG00000204490	Drug metabolism	100	0	1	100	0	1	100	0	1	100	0	1	1	0
	TPMT	ENSG00000137364	Drug metabolism	71.4	28.6	21	66.7	33.3	21	71.4	28.6	21	81.0	19.0	21	23	9
	UGT1A1	ENSG00000167165	Drug metabolism	80.6	19.4	273	75.0	25.0	272	75.0	25.0	272	79.2	20.8	270	278	2
	UGT2B7	ENSG00000171234	Drug metabolism	57.9	42.1	19	57.9	42.1	19	57.9	42.1	19	63.2	36.8	19	20	5
	VKORC1	ENSG00000167397	Drug metabolism	100	0	4	100	0	4	100	0	4	100	0	4	4	0
	CYP1B1	ENSG00000138061	Endometrial cancer	78.6	21.4	14	78.6	21.4	14	78.6	21.4	14	92.9	7.1	14	14	0
	VEGFA	ENSG00000112715	Endometriosis	86.7	13.3	15	86.7	13.3	15	86.7	13.3	15	86.7	13.3	15	15	0
	ACE	ENSG00000159640	Endurance	71.9	28.1	20	75.0	25.0	20	61.1	38.9	20	80.0	20.0	20	21	5
	ABCB1	ENSG00000085563	Epilepsy	79.9	20.1	162	76.0	24.0	162	79.1	20.9	162	84.2	15.8	162	163	1
	BDNF	ENSG00000176697	Epilepsy	88.6	11.4	44	86.4	13.6	44	77.3	22.7	44	90.9	9.1	44	44	0
	GABRG2	ENSG00000113327	Epilepsy	85.5	14.5	76	82.9	17.1	76	84.2	15.8	76	86.8	13.2	76	76	0
	SCN1A	ENSG00000144285	Epilepsy	85.7	14.3	105	92.0	8.0	106	91.3	8.7	106	86.8	13.2	105	106	1
	MTHFR	ENSG00000177000	Esophageal varices	87.7	12.3	38	85.0	15.0	38	87.7	12.3	38	87.4	12.6	38	40	5
	NQO1	ENSG00000181019	Esophageal varices	100	0	11	81.8	18.2	11	100	0	11	100	0	11	11	0
	MEFV	ENSG00000103313	FMFa	78.6	21.4	28	82.1	17.9	28	82.1	17.9	28	89.3	10.7	28	29	3
	VDR	ENSG00000111424	Gallstones	89.1	10.9	95	88.5	11.5	93	88.5	11.5	93	88.8	11.2	93	96	1
	CDH1	ENSG00000039068	Gastric cancer	75.2	24.8	110	79.5	20.5	110	74.3	25.7	110	83.6	16.4	111	114	4
	IL1B	ENSG00000125538	Gastric cancer	100	0	3	100	0	3	100	0	3	100	0	3	3	0
	IL1RN	ENSG00000136689	Gastric cancer	72.5	27.5	51	74.0	26.0	50	76.5	23.5	51	80.4	19.6	51	51	0
	IL8	ENSG00000169429	Gastric cancer	100	0	3	100	0	3	100	0	3	100	0	3	3	0
	TNF	ENSG00000204490	Gastric cancer	100	0	1	100	0	1	100	0	1	100	0	1	1	0
	TP53	ENSG00000141510	Gastric cancer	75.0	25.0	12	75.0	25.0	12	75.0	25.0	12	91.7	8.3	12	12	0
	ABCA4	ENSG00000198691	Glaucoma	75.3	24.7	245	73.2	26.8	244	72.4	27.6	244	79.0	21.0	245	251	2
	CFH	ENSG00000000971	Glaucoma	69.8	30.2	86	68.6	31.4	86	66.3	33.7	86	75.3	24.7	85	87	1
	CYP1B1	ENSG00000138061	Glaucoma	78.6	21.4	14	78.6	21.4	14	78.6	21.4	14	92.9	7.1	14	14	0
	MYOC	ENSG00000034971	Glaucoma	73.3	26.7	30	73.3	26.7	30	73.3	26.7	30	73.3	26.7	30	30	0
	OPA1	ENSG00000198836	Glaucoma	64.1	35.9	47	64.1	35.9	47	64.1	35.9	47	90.0	10.0	48	48	2
	OPTN	ENSG00000123240	Glaucoma	86.8	13.2	38	84.2	15.8	38	94.7	5.3	38	92.1	7.9	38	38	0
	ABCB1	ENSG00000085563	GVHDa	79.9	20.1	162	76.0	24.0	162	79.1	20.9	162	84.2	15.8	162	163	1
	FCGR2A	ENSG00000143226	GVHDa	64.9	35.1	37	67.6	32.4	37	70.3	29.7	37	70.3	29.7	37	37	0
	IFNG	ENSG00000111537	GVHDa	70.0	30.0	10	90.0	10.0	10	90.0	10.0	10	90.0	10.0	10	10	0
	IL10	ENSG00000136634	GVHDa	100	0	14	64.3	35.7	14	71.4	28.6	14	92.9	7.1	14	14	0
	IL6	ENSG00000136244	GVHDa	95.5	4.5	22	81.8	18.2	22	81.8	18.2	22	90.9	9.1	22	22	0
	TGFB1	ENSG00000105329	GVHDa	81.8	18.2	11	81.8	18.2	11	90.9	9.1	11	80.0	20.0	10	11	0
	TLR4	ENSG00000136869	GVHDa	84.4	15.6	32	84.4	15.6	32	84.4	15.6	32	87.5	12.5	32	32	0
	TNF	ENSG00000204490	GVHDa	100	0	1	100	0	1	100	0	1	100	0	1	1	0
	CCND1	ENSG00000110092	Head and Neck cancer	100	0	4	100	0	4	100	0	4	75.0	25.0	4	4	0
	EGFR	ENSG00000146648	Head and Neck cancer	82.1	17.9	250	74.9	25.1	247	72.8	27.2	246	84.8	15.2	250	253	1
	MMP1	ENSG00000196611	Head and Neck cancer	95.5	4.5	22	81.8	18.2	22	90.9	9.1	22	95.5	4.5	22	22	0
	TP53	ENSG00000141510	Head and Neck cancer	75.0	25.0	12	75.0	25.0	12	75.0	25.0	12	91.7	8.3	12	12	0
	GJB2	ENSG00000165474	Hearing Loss	100	0	4	100	0	4	100	0	4	100	0	4	4	0
	SLC26A4	ENSG00000091137	Hearing Loss	80.6	19.4	62	75.4	24.6	61	77.2	22.8	61	73.8	26.2	61	63	2
	ACE	ENSG00000159640	Heart Disease	71.9	28.1	20	75.0	25.0	20	61.1	38.9	20	80.0	20.0	20	21	5
	ADRB1	ENSG00000043591	Heart Disease	100	0	2	100	0	2	100	0	2	100	0	2	2	0
	ADRB2	ENSG00000169252	Heart Disease	75.0	25.0	4	50.0	50.0	4	50.0	50.0	4	75.0	25.0	4	4	0
	AGT	ENSG00000135744	Heart Disease	87.8	12.2	49	88.0	12.0	50	88.0	12.0	50	90.0	10.0	50	50	2
	AGTR1	ENSG00000144891	Heart Disease	71.2	28.8	52	73.1	26.9	52	73.1	26.9	52	80.4	19.6	51	52	0
	AMPD1	ENSG00000116748	Heart Disease	88.2	11.8	17	76.5	23.5	17	76.5	23.5	17	76.5	23.5	17	17	0
	APOB	ENSG00000084674	Heart Disease	95.1	4.9	81	87.7	12.3	81	87.7	12.3	81	95.1	4.9	81	82	1
	CETP	ENSG00000087237	Heart Disease	83.0	17.0	56	85.0	15.0	56	87.8	12.3	56	92.3	7.7	56	57	2
	CRP	ENSG00000132693	Heart Disease	100	0	6	85.2	14.8	6	85.2	14.8	6	100	0	6	6	0
	CYBA	ENSG00000051523	Heart Disease	71.4	28.6	7	85.7	14.3	7	85.7	14.3	7	71.4	28.6	7	7	0
	CYP11B2	ENSG00000179142	Heart Disease	75.0	25.0	8	87.5	12.5	8	87.5	12.5	8	75.0	25.0	8	8	0
	FBN1	ENSG00000166147	Heart Disease	75.5	24.5	305	77.1	22.9	305	79.8	20.2	305	84.4	15.6	307	309	1
	GNB3	ENSG00000111664	Heart Disease	75.0	25.0	4	75.0	25.0	4	75.0	25.0	4	75.0	25.0	4	4	0
	HFE	ENSG00000010704	Heart Disease	100	0	9	77.8	22.2	9	77.8	22.2	9	100	0	9	9	0
	IL10	ENSG00000136634	Heart Disease	100	0	14	64.3	35.7	14	71.4	28.6	14	92.9	7.1	14	14	0
	IL6	ENSG00000136244	Heart Disease	95.5	4.5	22	81.8	18.2	22	81.8	18.2	22	90.9	9.1	22	22	0
	KCNE1	ENSG00000180509	Heart Disease	78.8	21.2	84	69.6	30.4	85	71.6	28.4	84	80.7	19.3	84	87	3
	KCNH2	ENSG00000055118	Heart Disease	91.7	8.3	12	100	0	12	100	0	12	100	0	12	12	0
	KCNQ1	ENSG00000053918	Heart Disease	78.3	21.7	354	80.8	19.2	353	80.8	19.2	354	82.7	17.3	355	361	2
	LPL	ENSG00000175445	Heart Disease	76.9	23.1	63	76.9	23.1	63	76.9	23.1	63	81.8	18.2	63	65	3
	MMP9	ENSG00000100985	Heart Disease	75.0	25.0	12	100	0	12	100	0	12	100	0	12	12	0
	MPO	ENSG00000005381	Heart Disease	75.0	25.0	4	75.0	25.0	4	75.0	25.0	4	75.0	25.0	4	4	0
	MTHFR	ENSG00000177000	Heart Disease	87.7	12.3	38	85.0	15.0	38	87.7	12.3	38	87.4	12.6	38	40	5
	NOS3	ENSG00000164867	Heart Disease	70.0	30.0	10	70.0	30.0	10	70.0	30.0	10	70.0	30.0	10	10	0
	PLN	ENSG00000198523	Heart Disease	80.0	20.0	15	80.0	20.0	15	80.0	20.0	15	93.3	6.7	15	15	0
	PON1	ENSG00000005421	Heart Disease	78.3	21.7	60	76.7	23.3	60	73.3	26.7	60	85.0	15.0	60	60	0
	PON2	ENSG00000105854	Heart Disease	80.4	19.6	34	70.2	29.8	33	70.2	29.8	33	80.4	19.6	34	34	0
	PPARA	ENSG00000186951	Heart Disease	76.9	23.1	98	76.9	23.1	98	76.9	23.1	98	84.4	15.6	98	102	4
	PTPN11	ENSG00000179295	Heart Disease	74.6	25.4	27	86.1	13.9	27	90.1	9.9	27	86.1	13.9	27	27	0
	SCN5A	ENSG00000183873	Heart Disease	77.2	22.8	92	71.1	28.9	90	72.8	27.2	91	76.9	23.1	90	92	0
	SELE	ENSG00000007908	Heart Disease	89.5	10.5	38	94.7	5.3	38	94.7	5.3	38	94.7	5.3	38	39	3
	TGFB1	ENSG00000105329	Heart Disease	81.8	18.2	11	81.8	18.2	11	90.9	9.1	11	80.0	20.0	10	11	0
	TNNT2	ENSG00000118194	Heart Disease	74.5	25.5	47	76.6	23.4	47	78.7	21.3	47	85.1	14.9	47	49	4
	ACE	ENSG00000159640	Heart Infarct	71.9	28.1	20	75.0	25.0	20	61.1	38.9	20	80.0	20.0	20	21	5
	ADRB1	ENSG00000043591	Heart Infarct	100	0	2	100	0	2	100	0	2	100	0	2	2	0
	AGT	ENSG00000135744	Heart Infarct	87.8	12.2	49	88.0	12.0	50	88.0	12.0	50	90.0	10.0	50	50	2
	CBS	ENSG00000160200	Heart Infarct	90.9	9.1	22	86.4	13.6	22	90.9	9.1	22	90.9	9.1	22	22	0
	CD14	ENSG00000170458	Heart Infarct	100	0	3	66.7	33.3	3	100	0	3	100	0	3	3	0
	F13A1	ENSG00000124491	Heart Infarct	77.3	22.7	328	78.2	21.8	328	77.8	22.2	327	82.6	17.4	330	331	1
	F2	ENSG00000180210	Heart Infarct	78.6	21.4	28	82.1	17.9	28	75.0	25.0	28	82.1	17.9	28	28	0
	F5	ENSG00000198734	Heart Infarct	75.9	24.1	167	71.4	28.6	167	71.4	28.6	167	78.1	21.9	167	167	0
	F7	ENSG00000057593	Heart Infarct	100	0	17	100	0	17	100	0	17	100	0	17	18	6
	FGB	ENSG00000171564	Heart Infarct	50.0	50.0	4	50.0	50.0	4	50.0	50.0	4	50.0	50.0	4	4	0
	GP1BA	ENSG00000185245	Heart Infarct	100	0	2	100	0	2	100	0	2	100	0	2	2	0
	ITGA2	ENSG00000164171	Heart Infarct	82.3	17.7	231	77.6	22.4	231	86.6	13.4	231	84.0	16.0	231	235	2
	ITGB3	ENSG00000056345	Heart Infarct	64.8	35.2	79	80.2	19.8	80	73.9	26.1	80	65.3	34.7	80	81	2
	LGALS2	ENSG00000100079	Heart Infarct	60.0	40.0	5	66.7	33.3	6	66.7	33.3	6	83.3	16.7	6	6	17
	LPL	ENSG00000175445	Heart Infarct	76.9	23.1	63	76.9	23.1	63	76.9	23.1	63	81.8	18.2	63	65	3
	MTHFR	ENSG00000177000	Heart Infarct	87.7	12.3	38	85.0	15.0	38	87.7	12.3	38	87.4	12.6	38	40	5
	MTR	ENSG00000116984	Heart Infarct	87.5	12.5	148	87.4	12.6	147	75.8	24.2	147	86.9	13.1	149	151	2
	NOS3	ENSG00000164867	Heart Infarct	70.0	30.0	10	70.0	30.0	10	70.0	30.0	10	70.0	30.0	10	10	0
	PON1	ENSG00000005421	Heart Infarct	78.3	21.7	60	76.7	23.3	60	73.3	26.7	60	85.0	15.0	60	60	0
	SERPINE1	ENSG00000106366	Heart Infarct	92.3	7.7	26	92.3	7.7	26	96.2	3.8	26	96.2	3.8	26	27	4
	THBD	ENSG00000178726	Heart Infarct	100	0	1	100	0	1	100	0	1	100	0	1	1	0
	TLR4	ENSG00000136869	Heart Infarct	84.4	15.6	32	84.4	15.6	32	84.4	15.6	32	87.5	12.5	32	32	0
	HFE	ENSG00000010704	Hemochromatosis	100	0	9	77.8	22.2	9	77.8	22.2	9	100	0	9	9	0
	RET	ENSG00000165731	Hirschsprung's disease	86.4	13.6	58	69.6	30.4	58	82.9	17.1	58	82.9	17.1	58	59	2
	ABCB1	ENSG00000085563	HIV infection	79.9	20.1	162	76.0	24.0	162	79.1	20.9	162	84.2	15.8	162	163	1
	CCL5	ENSG00000161570	HIV infection	66.7	33.3	6	66.7	33.3	6	66.7	33.3	6	66.7	33.3	6	6	0
	IL4	ENSG00000113520	HIV infection	77.3	22.7	22	66.7	33.3	21	66.7	33.3	21	90.9	9.1	22	22	0
	HD	ENSG00000197386	Huntington's disease	70.4	29.6	158	69.8	30.2	158	69.8	30.2	158	81.9	18.1	159	165	4
	ABCA1	ENSG00000165029	Hypercholesterolemia	70.8	29.2	235	74.3	25.7	236	73.9	26.1	236	85.6	14.4	237	238	1
	ABCG5	ENSG00000138075	Hypercholesterolemia	67.6	32.4	37	57.3	42.7	37	57.3	42.7	37	86.5	13.5	37	37	0
	ABCG8	ENSG00000143921	Hypercholesterolemia	81.0	19.0	54	66.7	33.3	54	66.7	33.3	54	79.1	20.9	54	55	2
	APOA1	ENSG00000215756	Hypercholesterolemia	100	0	1	100	0	1	100	0	1	100	0	1	1	0
	APOA5	ENSG00000110243	Hypercholesterolemia	100	0	3	100	0	3	100	0	3	100	0	3	3	0
	APOB	ENSG00000084674	Hypercholesterolemia	95.1	4.9	81	87.7	12.3	81	87.7	12.3	81	95.1	4.9	81	82	1
	APOC1	ENSG00000130208	Hypercholesterolemia	70.7	29.3	3	70.3	29.7	3	70.3	29.7	3	71.0	29.0	3	3	0
	CETP	ENSG00000087237	Hypercholesterolemia	83.0	17.0	56	85.0	15.0	56	87.8	12.3	56	92.3	7.7	56	57	2
	CYP7A1	ENSG00000167910	Hypercholesterolemia	83.3	16.7	12	66.7	33.3	12	66.7	33.3	12	66.7	33.3	12	12	0
	FABP2	ENSG00000145384	Hypercholesterolemia	64.7	35.3	17	82.4	17.6	17	82.4	17.6	17	88.2	11.8	17	17	0
	LDLR	ENSG00000130164	Hypercholesterolemia	84.8	15.2	46	87.0	13.0	46	87.0	13.0	46	87.8	12.2	46	46	0
	LIPC	ENSG00000166035	Hypercholesterolemia	75.2	24.8	292	77.1	22.9	291	75.4	24.6	291	81.4	18.6	292	298	2
	LPL	ENSG00000175445	Hypercholesterolemia	76.9	23.1	63	76.9	23.1	63	76.9	23.1	63	81.8	18.2	63	65	3
	MTTP	ENSG00000138823	Hypercholesterolemia	72.7	27.3	36	88.9	11.1	36	88.9	11.1	36	88.9	11.1	36	36	0
	NOS3	ENSG00000164867	Hypercholesterolemia	70.0	30.0	10	70.0	30.0	10	70.0	30.0	10	70.0	30.0	10	10	0
	PCSK9	ENSG00000169174	Hypercholesterolemia	85.7	14.3	35	85.7	14.3	35	85.7	14.3	35	91.7	8.3	36	36	3
	PON1	ENSG00000005421	Hypercholesterolemia	78.3	21.7	60	76.7	23.3	60	73.3	26.7	60	85.0	15.0	60	60	0
	PPARA	ENSG00000186951	Hypercholesterolemia	76.9	23.1	98	76.9	23.1	98	76.9	23.1	98	84.4	15.6	98	102	4
	PPARG	ENSG00000132170	Hypercholesterolemia	83.8	16.2	172	77.1	22.9	170	77.1	22.9	170	76.9	23.1	172	176	2
	SCARB1	ENSG00000073060	Hypercholesterolemia	80.5	19.5	96	81.5	18.5	95	79.2	20.8	95	84.6	15.4	96	97	1
	SLCO1B1	ENSG00000134538	Hypercholesterolemia	78.3	21.7	159	76.6	23.4	160	82.8	17.2	160	84.1	15.9	160	165	4
	ACE	ENSG00000159640	Hypertension	71.9	28.1	20	75.0	25.0	20	61.1	38.9	20	80.0	20.0	20	21	5
	ACSM3	ENSG00000005187	Hypertension	81.3	18.8	32	78.1	21.9	32	78.1	21.9	32	81.3	18.8	32	32	0
	ADD1	ENSG00000087274	Hypertension	87.0	13.0	60	83.4	16.6	59	76.3	23.7	59	88.8	11.3	60	60	0
	ADD2	ENSG00000075340	Hypertension	75.9	24.1	215	71.3	28.7	215	69.4	30.6	215	75.3	24.7	210	217	1
	ADRB1	ENSG00000043591	Hypertension	100	0	2	100	0	2	100	0	2	100	0	2	2	0
	ADRB2	ENSG00000169252	Hypertension	75.0	25.0	4	50.0	50.0	4	50.0	50.0	4	75.0	25.0	4	4	0
	AGT	ENSG00000135744	Hypertension	87.8	12.2	49	88.0	12.0	50	88.0	12.0	50	90.0	10.0	50	50	2
	AGTR1	ENSG00000144891	Hypertension	71.2	28.8	52	73.1	26.9	52	73.1	26.9	52	80.4	19.6	51	52	0
	BDKRB2	ENSG00000168398	Hypertension	76.8	23.2	56	76.8	23.2	56	80.4	19.6	56	82.1	17.9	56	57	2
	CYBA	ENSG00000051523	Hypertension	71.4	28.6	7	85.7	14.3	7	85.7	14.3	7	71.4	28.6	7	7	0
	CYP11B2	ENSG00000179142	Hypertension	75.0	25.0	8	87.5	12.5	8	87.5	12.5	8	75.0	25.0	8	8	0
	CYP3A5	ENSG00000106258	Hypertension	83.3	16.7	18	83.3	16.7	18	83.3	16.7	18	100	0	18	18	0
	EDN1	ENSG00000078401	Hypertension	100	0	12	91.7	8.3	12	91.7	8.3	12	100	0	12	12	0
	EPHX1	ENSG00000143819	Hypertension	95.2	4.8	21	95.2	4.8	21	100	0	21	81.0	19.0	21	21	0
	GNAS	ENSG00000087460	Hypertension	78.7	21.3	47	68.1	31.9	47	68.1	31.9	47	76.6	23.4	47	47	0
	GNB3	ENSG00000111664	Hypertension	75.0	25.0	4	75.0	25.0	4	75.0	25.0	4	75.0	25.0	4	4	0
	HLA-G	ENSG00000204632	Hypertension	100	0	1	100	0	1	100	0	1	100	0	1	1	0
	INSR	ENSG00000171105	Hypertension	75.3	24.7	156	69.4	30.6	157	68.7	31.3	157	79.2	20.8	157	166	6
	LPL	ENSG00000175445	Hypertension	76.9	23.1	63	76.9	23.1	63	76.9	23.1	63	81.8	18.2	63	65	3
	MTHFR	ENSG00000177000	Hypertension	87.7	12.3	38	85.0	15.0	38	87.7	12.3	38	87.4	12.6	38	40	5
	NOS3	ENSG00000164867	Hypertension	70.0	30.0	10	70.0	30.0	10	70.0	30.0	10	70.0	30.0	10	10	0
	NPPA	ENSG00000175206	Hypertension	71.4	28.6	7	71.4	28.6	7	71.4	28.6	7	71.4	28.6	7	7	0
	PPARGC1A	ENSG00000109819	Hypertension	88.1	11.9	118	85.4	14.6	118	86.3	13.7	118	85.7	14.3	117	119	1
	PTGIS	ENSG00000124212	Hypertension	71.4	28.6	52	71.4	28.6	52	71.4	28.6	52	75.3	24.7	52	52	0
	REN	ENSG00000143839	Hypertension	80.0	20.0	15	80.0	20.0	15	86.7	13.3	15	80.0	20.0	15	15	0
	RETN	ENSG00000104918	Hypertension	0	100	1	0	100	1	0	100	1	100	0	1	1	0
	SCNN1B	ENSG00000168447	Hypertension	83.0	17.0	47	85.1	14.9	47	85.1	14.9	47	89.4	10.6	47	47	0
	SERPINE1	ENSG00000106366	Hypertension	92.3	7.7	26	92.3	7.7	26	96.2	3.8	26	96.2	3.8	26	27	4
	TNF	ENSG00000204490	Hypertension	100	0	1	100	0	1	100	0	1	100	0	1	1	0
	CD40	ENSG00000101017	Hyperthyroidism	100	0	23	100	0	23	100	0	23	94.6	5.4	23	23	0
	CTLA4	ENSG00000163599	Hyperthyroidism	75.0	25.0	4	50.0	50.0	4	50.0	50.0	4	75.0	25.0	4	4	0
	HLA-DQA1	ENSG00000196735	Hyperthyroidism	100	0	1	100	0	1	100	0	1	100	0	1	1	0
	IFNG	ENSG00000111537	Hyperthyroidism	70.0	30.0	10	90.0	10.0	10	90.0	10.0	10	90.0	10.0	10	10	0
	IL1RN	ENSG00000136689	Hyperthyroidism	72.5	27.5	51	74.0	26.0	50	76.5	23.5	51	80.4	19.6	51	51	0
	TSHR	ENSG00000165409	Hyperthyroidism	67.3	32.7	264	75.0	25.0	266	73.1	26.9	266	77.5	22.5	265	267	1
	TSHR	ENSG00000165409	Hypothyroidism	67.3	32.7	264	75.0	25.0	266	73.1	26.9	266	77.5	22.5	265	267	1
	ABCB1	ENSG00000085563	IBDa	79.9	20.1	162	76.0	24.0	162	79.1	20.9	162	84.2	15.8	162	163	1
	CARD15	ENSG00000167207	IBDa	91.7	8.3	48	81.9	18.1	49	81.9	18.1	49	93.9	6.1	49	49	2
	CD14	ENSG00000170458	IBDa	100	0	3	66.7	33.3	3	100	0	3	100	0	3	3	0
	CTLA4	ENSG00000163599	IBDa	75.0	25.0	4	50.0	50.0	4	50.0	50.0	4	75.0	25.0	4	4	0
	DLG5	ENSG00000151208	IBDa	91.8	8.2	164	91.8	8.2	164	92.4	7.6	164	93.1	6.9	164	168	2
	ICAM1	ENSG00000090339	IBDa	86.8	13.2	17	86.8	13.2	17	90.5	9.5	17	100	0	17	17	0
	IL1B	ENSG00000125538	IBDa	100	0	3	100	0	3	100	0	3	100	0	3	3	0
	IL1RN	ENSG00000136689	IBDa	72.5	27.5	51	74.0	26.0	50	76.5	23.5	51	80.4	19.6	51	51	0
	IL23R	ENSG00000162594	IBDa	75.8	24.2	82	67.3	32.7	82	66.1	33.9	82	84.1	15.9	82	83	1
	MIF	ENSG00000099964	IBDa	12.0	88.0	1	11.0	89.0	1	11.0	89.0	1	13.0	87.0	1	1	0
	NFKB1	ENSG00000109320	IBDa	85.3	14.7	143	86.0	14.0	143	81.8	18.2	143	85.3	14.7	143	144	1
	SLC11A1	ENSG00000018280	IBDa	83.3	16.7	6	83.3	16.7	6	83.3	16.7	6	100	0	6	6	0
	SLC22A4	ENSG00000197208	IBDa	74.0	26.0	73	91.8	8.2	73	93.2	6.8	73	75.3	24.7	73	76	4
	SLC22A5	ENSG00000197375	IBDa	52.0	48.0	25	88.0	12.0	25	88.0	12.0	25	68.0	32.0	25	26	4
	TLR4	ENSG00000136869	IBDa	84.4	15.6	32	84.4	15.6	32	84.4	15.6	32	87.5	12.5	32	32	0
	TNF	ENSG00000204490	IBDa	100	0	1	100	0	1	100	0	1	100	0	1	1	0
	HTR2A	ENSG00000102468	Impulsivity	81.0	19.0	131	73.9	26.1	130	73.4	26.6	131	81.8	18.2	131	131	0
	SLC6A4	ENSG00000108576	Impulsivity	80.3	19.7	40	72.2	27.8	39	72.2	27.8	39	77.8	22.2	40	40	0
	TPH1	ENSG00000129167	Impulsivity	61.1	38.9	18	66.7	33.3	18	72.2	27.8	18	61.1	38.9	18	18	0
	DAZL	ENSG00000092345	Infertility	88.9	11.1	9	77.8	22.2	9	88.9	11.1	9	88.9	11.1	9	9	0
	POLG	ENSG00000140521	Infertility	85.0	15.0	40	85.0	15.0	40	85.0	15.0	40	92.5	7.5	40	40	0
	ABCB1	ENSG00000085563	Leukaemia	79.9	20.1	162	76.0	24.0	162	79.1	20.9	162	84.2	15.8	162	163	1
	GSTM1	ENSG00000134184	Leukaemia	100	0	1	100	0	1	100	0	1	100	0	1	1	0
	GSTP1	ENSG00000084207	Leukaemia	100	0	3	100	0	3	100	0	3	100	0	3	3	0
	HLA-A	ENSG00000206503	Leukaemia	50.0	50.0	2	50.0	50.0	2	50.0	50.0	2	50.0	50.0	2	2	0
	IL10	ENSG00000136634	Leukaemia	100	0	14	64.3	35.7	14	71.4	28.6	14	92.9	7.1	14	14	0
	IL6	ENSG00000136244	Leukaemia	95.5	4.5	22	81.8	18.2	22	81.8	18.2	22	90.9	9.1	22	22	0
	NQO1	ENSG00000181019	Leukaemia	100	0	11	81.8	18.2	11	100	0	11	100	0	11	11	0
	TNF	ENSG00000204490	Leukaemia	100	0	1	100	0	1	100	0	1	100	0	1	1	0
	APEX1	ENSG00000100823	Lung cancer	100	0	2	100	0	2	100	0	2	100	0	2	2	0
	CYP1A1	ENSG00000140465	Lung cancer	64.6	35.4	5	64.2	35.8	5	64.2	35.8	5	65.2	34.8	5	5	0
	EGFR	ENSG00000146648	Lung cancer	82.1	17.9	250	74.9	25.1	247	72.8	27.2	246	84.8	15.2	250	253	1
	EPHX1	ENSG00000143819	Lung cancer	95.2	4.8	21	95.2	4.8	21	100	0	21	81.0	19.0	21	21	0
	ERCC1	ENSG00000012061	Lung cancer	75.7	24.3	11	81.8	18.2	11	72.7	27.3	11	81.8	18.2	11	11	0
	GSTM1	ENSG00000134184	Lung cancer	100	0	1	100	0	1	100	0	1	100	0	1	1	0
	GSTP1	ENSG00000084207	Lung cancer	100	0	3	100	0	3	100	0	3	100	0	3	3	0
	MDM2	ENSG00000135679	Lung cancer	83.3	16.7	24	81.3	18.8	24	81.3	18.8	24	83.3	16.7	24	24	0
	MMP1	ENSG00000196611	Lung cancer	95.5	4.5	22	81.8	18.2	22	90.9	9.1	22	95.5	4.5	22	22	0
	MPO	ENSG00000005381	Lung cancer	75.0	25.0	4	75.0	25.0	4	75.0	25.0	4	75.0	25.0	4	4	0
	MYCL1	ENSG00000116990	Lung cancer	100	0	4	100	0	4	100	0	4	100	0	4	4	0
	NAT2	ENSG00000156006	Lung cancer	87.8	12.2	19	81.2	18.8	19	81.2	18.8	19	86.3	13.7	19	19	0
	NQO1	ENSG00000181019	Lung cancer	100	0	11	81.8	18.2	11	100	0	11	100	0	11	11	0
	OGG1	ENSG00000114026	Lung cancer	75.0	25.0	4	50.0	50.0	4	50.0	50.0	4	75.0	25.0	4	4	0
	SOD2	ENSG00000112096	Lung cancer	87.5	12.5	8	87.5	12.5	8	87.5	12.5	8	87.5	12.5	8	9	11
	TP53	ENSG00000141510	Lung cancer	75.0	25.0	12	75.0	25.0	12	75.0	25.0	12	91.7	8.3	12	12	0
	TP73	ENSG00000078900	Lung cancer	69.1	30.9	34	71.4	28.6	33	78.4	21.6	34	74.1	25.9	33	36	6
	XPA	ENSG00000136936	Lung cancer	77.8	22.2	63	79.4	20.6	63	79.4	20.6	63	79.4	20.6	63	63	0
	XPC	ENSG00000154767	Lung cancer	93.5	6.5	62	93.5	6.5	62	93.5	6.5	62	95.2	4.8	62	62	0
	XRCC1	ENSG00000073050	Lung cancer	91.7	8.3	48	91.7	8.3	48	91.7	8.3	48	91.7	8.3	48	48	0
	CD36	ENSG00000135218	Malaria	84.3	15.7	190	88.8	11.2	193	89.4	10.6	193	91.9	8.1	192	194	2
	FCGR2A	ENSG00000143226	Malaria	64.9	35.1	37	67.6	32.4	37	70.3	29.7	37	70.3	29.7	37	37	0
	HP	ENSG00000197711	Malaria	100	0	2	100	0	2	100	0	2	100	0	2	2	0
	NOS2A	ENSG00000007171	Malaria	68.4	31.6	38	78.9	21.1	38	76.3	23.7	38	84.2	15.8	38	38	0
	TNF	ENSG00000204490	Malaria	100	0	1	100	0	1	100	0	1	100	0	1	1	0
	SLC6A4	ENSG00000108576	Migraine	80.3	19.7	40	72.2	27.8	39	72.2	27.8	39	77.8	22.2	40	40	0
	SLC6A4	ENSG00000108576	Mood disorders	80.3	19.7	40	72.2	27.8	39	72.2	27.8	39	77.8	22.2	40	40	0
	CNTF	ENSG00000186660	Multiple sclerosis	89.1	10.9	46	89.4	10.6	47	89.4	10.6	47	95.7	4.3	47	48	4
	CTLA4	ENSG00000163599	Multiple sclerosis	75.0	25.0	4	50.0	50.0	4	50.0	50.0	4	75.0	25.0	4	4	0
	IL1B	ENSG00000125538	Multiple sclerosis	100	0	3	100	0	3	100	0	3	100	0	3	3	0
	IL1RN	ENSG00000136689	Multiple sclerosis	72.5	27.5	51	74.0	26.0	50	76.5	23.5	51	80.4	19.6	51	51	0
	IL2	ENSG00000109471	Multiple sclerosis	100	0	7	100	0	7	100	0	7	100	0	7	7	0
	MBP	ENSG00000197971	Multiple sclerosis	81.8	18.2	201	82.3	17.7	201	82.4	17.6	202	82.8	17.2	201	208	3
	PTPN22	ENSG00000134242	Multiple sclerosis	77.8	22.2	27	80.8	19.2	26	80.8	19.2	26	66.7	33.3	27	28	4
	PTPRC	ENSG00000081237	Multiple sclerosis	85.7	14.3	145	82.2	17.8	145	82.2	17.8	145	87.2	12.8	145	146	1
	SOD1	ENSG00000142168	Multiple sclerosis	66.7	33.3	3	66.7	33.3	3	66.7	33.3	3	66.7	33.3	3	3	0
	TNF	ENSG00000204490	Multiple sclerosis	100	0	1	100	0	1	100	0	1	100	0	1	1	0
	TTR	ENSG00000118271	Multiple sclerosis	90.9	9.1	11	90.9	9.1	11	90.9	9.1	11	100	0	11	12	8
	VEGFA	ENSG00000112715	Multiple sclerosis	86.7	13.3	15	86.7	13.3	15	86.7	13.3	15	86.7	13.3	15	15	0
	ACE	ENSG00000159640	Nephropathy	71.9	28.1	20	75.0	25.0	20	61.1	38.9	20	80.0	20.0	20	21	5
	AGT	ENSG00000135744	Nephropathy	87.8	12.2	49	88.0	12.0	50	88.0	12.0	50	90.0	10.0	50	50	2
	CYP11B2	ENSG00000179142	Nephropathy	75.0	25.0	8	87.5	12.5	8	87.5	12.5	8	75.0	25.0	8	8	0
	IL4	ENSG00000113520	Nephropathy	77.3	22.7	22	66.7	33.3	21	66.7	33.3	21	90.9	9.1	22	22	0
	NOS3	ENSG00000164867	Nephropathy	70.0	30.0	10	70.0	30.0	10	70.0	30.0	10	70.0	30.0	10	10	0
	SERPINE1	ENSG00000106366	Nephropathy	92.3	7.7	26	92.3	7.7	26	96.2	3.8	26	96.2	3.8	26	27	4
	TGFB1	ENSG00000105329	Nephropathy	81.8	18.2	11	81.8	18.2	11	90.9	9.1	11	80.0	20.0	10	11	0
	VEGFA	ENSG00000112715	Nephropathy	86.7	13.3	15	86.7	13.3	15	86.7	13.3	15	86.7	13.3	15	15	0
	MTHFR	ENSG00000177000	Neural tube defects	87.7	12.3	38	85.0	15.0	38	87.7	12.3	38	87.4	12.6	38	40	5
	RFC1	ENSG00000035928	Neural tube defects	82.6	17.4	46	78.3	21.7	46	78.3	21.7	46	83.3	16.7	48	49	6
	ZIC2	ENSG00000043355	Neural tube defects	100	0	2	100	0	2	50.0	50.0	2	100	0	2	2	0
	MPZ	ENSG00000158887	Neuropathy	85.7	14.3	7	85.7	14.3	7	85.7	14.3	7	85.7	14.3	7	7	0
	TTR	ENSG00000118271	Neuropathy	90.9	9.1	11	90.9	9.1	11	90.9	9.1	11	100	0	11	12	8
	DRD4	ENSG00000069696	Novelty Seeking	100	0	2	100	0	2	100	0	2	100	0	2	2	0
	ADIPOQ	ENSG00000181092	Obesity	77.8	22.2	18	88.9	11.1	18	77.8	22.2	18	88.9	11.1	18	18	0
	ADRB2	ENSG00000169252	Obesity	75.0	25.0	4	50.0	50.0	4	50.0	50.0	4	75.0	25.0	4	4	0
	APOB	ENSG00000084674	Obesity	95.1	4.9	81	87.7	12.3	81	87.7	12.3	81	95.1	4.9	81	82	1
	ENPP1	ENSG00000197594	Obesity	77.9	22.1	84	76.6	23.4	84	76.6	23.4	84	79.4	20.6	86	87	3
	FABP2	ENSG00000145384	Obesity	64.7	35.3	17	82.4	17.6	17	82.4	17.6	17	88.2	11.8	17	17	0
	GABRA6	ENSG00000145863	Obesity	77.3	22.7	22	95.5	4.5	22	95.5	4.5	22	95.5	4.5	22	22	0
	GAD2	ENSG00000136750	Obesity	74.6	25.4	184	74.6	25.4	184	74.0	26.0	184	84.5	15.5	186	188	2
	GHRL	ENSG00000157017	Obesity	100	0	11	100	0	11	100	0	11	100	0	11	11	0
	HTR2A	ENSG00000102468	Obesity	81.0	19.0	131	73.9	26.1	130	73.4	26.6	131	81.8	18.2	131	131	0
	IGF2	ENSG00000167244	Obesity	66.7	33.3	12	69.2	30.8	13	75.0	25.0	12	100	0	13	13	8
	INS	ENSG00000129965	Obesity	66.7	33.3	12	69.2	30.8	13	75.0	25.0	12	100	0	13	13	8
	LEP	ENSG00000174697	Obesity	79.3	20.7	29	75.9	24.1	29	75.9	24.1	29	87.5	12.5	30	31	6
	LEPR	ENSG00000116678	Obesity	77.3	22.7	249	70.2	29.8	248	70.2	29.8	248	76.2	23.8	247	254	2
	MC3R	ENSG00000124089	Obesity	50.0	50.0	2	50.0	50.0	2	50.0	50.0	2	50.0	50.0	2	2	0
	MC4R	ENSG00000166603	Obesity	100	0	1	100	0	1	100	0	1	100	0	1	1	0
	NPY	ENSG00000122585	Obesity	83.3	16.7	30	83.3	16.7	30	83.3	16.7	30	83.3	16.7	30	30	0
	NR3C1	ENSG00000113580	Obesity	79.4	20.6	154	75.4	24.6	153	75.4	24.6	153	78.2	21.8	154	157	2
	PLIN	ENSG00000166819	Obesity	50.0	50.0	6	66.7	33.3	6	66.7	33.3	6	83.3	16.7	6	6	0
	POMC	ENSG00000115138	Obesity	66.7	33.3	3	66.7	33.3	3	66.7	33.3	3	66.7	33.3	3	3	0
	PPARG	ENSG00000132170	Obesity	83.8	16.2	172	77.1	22.9	170	77.1	22.9	170	76.9	23.1	172	176	2
	PYY	ENSG00000131096	Obesity	58.3	41.7	24	62.5	37.5	24	62.5	37.5	24	75.0	25.0	24	24	0
	RETN	ENSG00000104918	Obesity	0	100	1	0	100	1	0	100	1	100	0	1	1	0
	SLC6A4	ENSG00000108576	Obesity	80.3	19.7	40	72.2	27.8	39	72.2	27.8	39	77.8	22.2	40	40	0
	UCP1	ENSG00000109424	Obesity	50.0	50.0	10	60.0	40.0	10	50.0	50.0	10	70.0	30.0	10	10	0
	UCP2	ENSG00000175567	Obesity	60.0	40.0	5	60.0	40.0	5	60.0	40.0	5	60.0	40.0	5	5	0
	UCP3	ENSG00000175564	Obesity	81.0	19.0	21	66.7	33.3	21	66.7	33.3	21	95.2	4.8	21	21	0
	COMT	ENSG00000093010	OCDa	100	0	21	90.5	9.5	21	95.2	4.8	21	90.5	9.5	21	21	0
	DRD4	ENSG00000069696	OCDa	100	0	2	100	0	2	100	0	2	100	0	2	2	0
	SLC6A4	ENSG00000108576	OCDa	80.3	19.7	40	72.2	27.8	39	72.2	27.8	39	77.8	22.2	40	40	0
	CCND1	ENSG00000110092	Oral cancer	100	0	4	100	0	4	100	0	4	75.0	25.0	4	4	0
	MMP1	ENSG00000196611	Oral cancer	95.5	4.5	22	81.8	18.2	22	90.9	9.1	22	95.5	4.5	22	22	0
	MMP9	ENSG00000100985	Oral cancer	75.0	25.0	12	100	0	12	100	0	12	100	0	12	12	0
	TP53	ENSG00000141510	Oral cancer	75.0	25.0	12	75.0	25.0	12	75.0	25.0	12	91.7	8.3	12	12	0
	ASPN	ENSG00000106819	Osteoarthritis	66.7	33.3	21	66.7	33.3	21	66.7	33.3	21	75.0	25.0	20	21	0
	VDR	ENSG00000111424	Osteoarthritis	89.1	10.9	95	88.5	11.5	93	88.5	11.5	93	88.8	11.2	93	96	1
	BRCA1	ENSG00000012048	Ovarian cancer	80.7	19.3	56	78.9	21.1	56	80.7	19.3	56	87.5	12.5	56	57	2
	MMP1	ENSG00000196611	Ovarian cancer	95.5	4.5	22	81.8	18.2	22	90.9	9.1	22	95.5	4.5	22	22	0
	PGR	ENSG00000082175	Ovarian cancer	86.2	13.8	174	76.3	23.7	172	76.3	23.7	172	85.3	14.7	172	176	1
	TP53	ENSG00000141510	Ovarian cancer	75.0	25.0	12	75.0	25.0	12	75.0	25.0	12	91.7	8.3	12	12	0
	SPINK1	ENSG00000164266	Pancreatitic cancer	100	0	6	83.3	16.7	6	100	0	6	100	0	6	6	0
	CFTR	ENSG00000001626	Pancreatitis	79.3	20.7	163	76.1	23.9	162	76.1	23.9	162	81.0	19.0	163	164	1
	PRSS1	ENSG00000173636	Pancreatitis	100	0	1	0	100	1	0	100	1	100	0	1	1	0
	SPINK1	ENSG00000164266	Pancreatitis	100	0	6	83.3	16.7	6	100	0	6	100	0	6	6	0
	CCK	ENSG00000187094	Panic disorder	96.2	3.8	26	76.9	23.1	26	76.9	23.1	26	88.5	11.5	26	26	0
	CD14	ENSG00000170458	Parasitic infection	100	0	3	66.7	33.3	3	100	0	3	100	0	3	3	0
	CYP2C19	ENSG00000165841	Parasitic infection	78.8	21.2	33	75.8	24.2	33	75.8	24.2	33	90.6	9.4	32	34	3
	IFNG	ENSG00000111537	Parasitic infection	70.0	30.0	10	90.0	10.0	10	90.0	10.0	10	90.0	10.0	10	10	0
	IL10	ENSG00000136634	Parasitic infection	100	0	14	64.3	35.7	14	71.4	28.6	14	92.9	7.1	14	14	0
	IL1A	ENSG00000115008	Parasitic infection	94.7	5.3	19	84.2	15.8	19	84.2	15.8	19	94.7	5.3	19	19	0
	IL1B	ENSG00000125538	Parasitic infection	100	0	3	100	0	3	100	0	3	100	0	3	3	0
	IL4	ENSG00000113520	Parasitic infection	77.3	22.7	22	66.7	33.3	21	66.7	33.3	21	90.9	9.1	22	22	0
	IL6	ENSG00000136244	Parasitic infection	95.5	4.5	22	81.8	18.2	22	81.8	18.2	22	90.9	9.1	22	22	0
	IL8	ENSG00000169429	Parasitic infection	100	0	3	100	0	3	100	0	3	100	0	3	3	0
	SERPINE1	ENSG00000106366	Parasitic infection	92.3	7.7	26	92.3	7.7	26	96.2	3.8	26	96.2	3.8	26	27	4
	TLR4	ENSG00000136869	Parasitic infection	84.4	15.6	32	84.4	15.6	32	84.4	15.6	32	87.5	12.5	32	32	0
	TNF	ENSG00000204490	Parasitic infection	100	0	1	100	0	1	100	0	1	100	0	1	1	0
	BDNF	ENSG00000176697	PDa	88.6	11.4	44	86.4	13.6	44	77.3	22.7	44	90.9	9.1	44	44	0
	COMT	ENSG00000093010	PDa	100	0	21	90.5	9.5	21	95.2	4.8	21	90.5	9.5	21	21	0
	CYP1A1	ENSG00000140465	PDa	64.6	35.4	5	64.2	35.8	5	64.2	35.8	5	65.2	34.8	5	5	0
	CYP2D6	ENSG00000100197	PDa	100	0	1	100	0	1	100	0	1	100	0	1	2	50
	DRD2	ENSG00000149295	PDa	82.5	17.5	80	83.6	16.4	77	77.2	22.8	79	77.6	22.4	79	81	1
	LRRK2	ENSG00000188906	PDa	84.3	15.7	447	84.4	15.6	446	84.4	15.6	445	88.3	11.7	447	452	1
	MAPT	ENSG00000186868	PDa	61.9	38.1	167	58.3	41.7	167	58.3	41.7	167	63.1	36.9	167	171	2
	NOS1	ENSG00000089250	PDa	86.5	13.5	251	86.5	13.5	251	87.7	12.3	251	88.2	11.8	251	253	1
	NQO1	ENSG00000181019	PDa	100	0	11	81.8	18.2	11	100	0	11	100	0	11	11	0
	NR4A2	ENSG00000153234	PDa	50.0	50.0	4	75.0	25.0	4	75.0	25.0	4	75.0	25.0	4	4	0
	PARK2	ENSG00000185345	PDa	76.1	23.9	1849	73.3	26.7	1846	73.7	26.3	1846	80.2	19.8	1856	1892	2
	PINK1	ENSG00000158828	PDa	100	0	7	100	0	7	100	0	7	100	0	7	7	0
	PON1	ENSG00000005421	PDa	78.3	21.7	60	76.7	23.3	60	73.3	26.7	60	85.0	15.0	60	60	0
	SLC6A3	ENSG00000142319	PDa	87.4	12.6	49	81.8	18.2	49	84.9	15.1	49	85.3	14.7	49	53	8
	SNCA	ENSG00000145335	PDa	75.9	24.1	144	78.3	21.7	146	78.3	21.7	146	81.7	18.3	146	148	3
	UCHL1	ENSG00000154277	PDa	100	0	6	100	0	6	100	0	6	100	0	6	6	0
	CD14	ENSG00000170458	Periodontitis	100	0	3	66.7	33.3	3	100	0	3	100	0	3	3	0
	FCGR2A	ENSG00000143226	Periodontitis	64.9	35.1	37	67.6	32.4	37	70.3	29.7	37	70.3	29.7	37	37	0
	FCGR3A	ENSG00000203747	Periodontitis	100	0	13	100	0	13	100	0	13	100	0	13	15	13
	FCGR3B	ENSG00000162747	Periodontitis	80.0	20.0	5	80.0	20.0	5	80.0	20.0	5	80.0	20.0	5	5	0
	IL1A	ENSG00000115008	Periodontitis	94.7	5.3	19	84.2	15.8	19	84.2	15.8	19	94.7	5.3	19	19	0
	IL1B	ENSG00000125538	Periodontitis	100	0	3	100	0	3	100	0	3	100	0	3	3	0
	MMP1	ENSG00000196611	Periodontitis	95.5	4.5	22	81.8	18.2	22	90.9	9.1	22	95.5	4.5	22	22	0
	TLR4	ENSG00000136869	Periodontitis	84.4	15.6	32	84.4	15.6	32	84.4	15.6	32	87.5	12.5	32	32	0
	VDR	ENSG00000111424	Periodontitis	89.1	10.9	95	88.5	11.5	93	88.5	11.5	93	88.8	11.2	93	96	1
	CYP17A1	ENSG00000148795	POSa	82.2	17.8	15	82.2	17.8	15	82.2	17.8	15	82.2	17.8	15	15	0
	INS	ENSG00000129965	POSa	66.7	33.3	12	69.2	30.8	13	75.0	25.0	12	100	0	13	13	8
	INSR	ENSG00000171105	POSa	75.3	24.7	156	69.4	30.6	157	68.7	31.3	157	79.2	20.8	157	166	6
	IRS1	ENSG00000169047	POSa	58.0	42.0	50	58.0	42.0	50	58.0	42.0	50	58.0	42.0	50	52	4
	F2	ENSG00000180210	Pregnancy loss	78.6	21.4	28	82.1	17.9	28	75.0	25.0	28	82.1	17.9	28	28	0
	F5	ENSG00000198734	Pregnancy loss	75.9	24.1	167	71.4	28.6	167	71.4	28.6	167	78.1	21.9	167	167	0
	HLA-G	ENSG00000204632	Pregnancy loss	100	0	1	100	0	1	100	0	1	100	0	1	1	0
	MTHFR	ENSG00000177000	Pregnancy loss	87.7	12.3	38	85.0	15.0	38	87.7	12.3	38	87.4	12.6	38	40	5
	NOS3	ENSG00000164867	Pregnancy loss	70.0	30.0	10	70.0	30.0	10	70.0	30.0	10	70.0	30.0	10	10	0
	PON2	ENSG00000105854	Preterm birth	80.4	19.6	34	70.2	29.8	33	70.2	29.8	33	80.4	19.6	34	34	0
	ATM	ENSG00000149311	Prostate cancer	89.1	10.9	162	87.9	12.1	162	87.2	12.8	162	95.7	4.3	162	165	2
	CDH1	ENSG00000039068	Prostate cancer	75.2	24.8	110	79.5	20.5	110	74.3	25.7	110	83.6	16.4	111	114	4
	CHEK2	ENSG00000183765	Prostate cancer	89.2	10.8	37	91.9	8.1	37	89.2	10.8	37	97.3	2.7	37	39	5
	CYP17A1	ENSG00000148795	Prostate cancer	82.2	17.8	15	82.2	17.8	15	82.2	17.8	15	82.2	17.8	15	15	0
	CYP19A1	ENSG00000137869	Prostate cancer	76.9	23.1	147	75.6	24.4	147	87.1	12.9	147	87.1	12.9	147	148	1
	CYP1A1	ENSG00000140465	Prostate cancer	64.6	35.4	5	64.2	35.8	5	64.2	35.8	5	65.2	34.8	5	5	0
	CYP1B1	ENSG00000138061	Prostate cancer	78.6	21.4	14	78.6	21.4	14	78.6	21.4	14	92.9	7.1	14	14	0
	CYP3A4	ENSG00000160868	Prostate cancer	80.0	20.0	20	80.0	20.0	20	80.0	20.0	20	85.0	15.0	20	22	9
	ELAC2	ENSG00000006744	Prostate cancer	66.7	33.3	33	66.7	33.3	33	70.0	30.0	33	72.7	27.3	33	35	6
	KLK3	ENSG00000142515	Prostate cancer	50.0	50.0	8	37.5	62.5	8	50.0	50.0	8	62.5	37.5	8	9	11
	MSR1	ENSG00000038945	Prostate cancer	73.8	26.2	119	73.8	26.2	119	79.0	21.0	119	80.9	19.1	119	121	2
	NAT2	ENSG00000156006	Prostate cancer	87.8	12.2	19	81.2	18.8	19	81.2	18.8	19	86.3	13.7	19	19	0
	RNASEL	ENSG00000135828	Prostate cancer	100	0	6	100	0	6	100	0	6	83.3	16.7	6	6	0
	SRD5A2	ENSG00000049319	Prostate cancer	48.4	51.6	31	64.5	35.5	31	64.5	35.5	31	64.5	35.5	31	31	0
	VDR	ENSG00000111424	Prostate cancer	89.1	10.9	95	88.5	11.5	93	88.5	11.5	93	88.8	11.2	93	96	1
	VEGFA	ENSG00000112715	Prostate cancer	86.7	13.3	15	86.7	13.3	15	86.7	13.3	15	86.7	13.3	15	15	0
	CDSN	ENSG00000204539	Psoriasis	100	0	6	66.7	33.3	6	66.7	33.3	6	66.7	33.3	6	6	0
	HLA-C	ENSG00000206452	Psoriasis	88.9	11.1	9	88.9	11.1	9	88.9	11.1	9	88.9	11.1	9	9	0
	IL12B	ENSG00000113302	Psoriasis	92.7	7.3	41	92.7	7.3	41	97.6	2.4	41	100	0	41	41	0
	TNF	ENSG00000204490	Psoriasis	100	0	1	100	0	1	100	0	1	100	0	1	1	0
	DRD4	ENSG00000069696	Psychoses	100	0	2	100	0	2	100	0	2	100	0	2	2	0
	SLC6A4	ENSG00000108576	Psychoses	80.3	19.7	40	72.2	27.8	39	72.2	27.8	39	77.8	22.2	40	40	0
	RHO	ENSG00000163914	Retinitis	100	0	2	100	0	2	50.0	50.0	2	100	0	2	2	0
	RB1	ENSG00000139687	Retinoblastoma	84.7	15.3	195	84.7	15.3	195	85.2	14.8	195	96.5	3.5	195	197	1
	NOS3	ENSG00000164867	Retinopathy	70.0	30.0	10	70.0	30.0	10	70.0	30.0	10	70.0	30.0	10	10	0
	VEGFA	ENSG00000112715	Retinopathy	86.7	13.3	15	86.7	13.3	15	86.7	13.3	15	86.7	13.3	15	15	0
	IL13	ENSG00000169194	Rhinitis	77.8	22.2	9	77.8	22.2	9	77.8	22.2	9	88.9	11.1	9	9	0
	AKT1	ENSG00000142208	Schizophrenia	62.5	37.5	8	75.0	25.0	8	87.5	12.5	8	62.5	37.5	8	8	0
	BDNF	ENSG00000176697	Schizophrenia	88.6	11.4	44	86.4	13.6	44	77.3	22.7	44	90.9	9.1	44	44	0
	CCK	ENSG00000187094	Schizophrenia	96.2	3.8	26	76.9	23.1	26	76.9	23.1	26	88.5	11.5	26	26	0
	CCKAR	ENSG00000163394	Schizophrenia	90.9	9.1	11	100	0	11	100	0	11	90.9	9.1	11	12	8
	CHRNA7	ENSG00000175344	Schizophrenia	78.2	21.8	110	80.0	20.0	110	80.0	20.0	110	83.8	16.2	110	110	0
	COMT	ENSG00000093010	Schizophrenia	100	0	21	90.5	9.5	21	95.2	4.8	21	90.5	9.5	21	21	0
	DAO	ENSG00000110887	Schizophrenia	76.3	23.7	19	87.7	12.3	19	75.0	25.0	18	100	0	19	19	0
	DAOA	ENSG00000182346	Schizophrenia	89.4	10.6	47	60.0	40.0	47	60.0	40.0	47	93.6	6.4	47	47	0
	DBH	ENSG00000123454	Schizophrenia	78.0	22.0	59	81.0	19.0	58	81.0	19.0	58	79.7	20.3	59	61	3
	DISC1	ENSG00000162946	Schizophrenia	79.7	20.3	563	79.0	21.0	564	78.3	21.7	563	87.8	12.2	567	568	1
	DRD2	ENSG00000149295	Schizophrenia	82.5	17.5	80	83.6	16.4	77	77.2	22.8	79	77.6	22.4	79	81	1
	DRD3	ENSG00000151577	Schizophrenia	72.3	27.7	61	72.3	27.7	61	72.3	27.7	61	86.9	13.1	61	61	0
	DRD4	ENSG00000069696	Schizophrenia	100	0	2	100	0	2	100	0	2	100	0	2	2	0
	DTNBP1	ENSG00000047579	Schizophrenia	78.8	21.2	130	72.1	27.9	130	73.6	26.4	130	79.6	20.4	130	133	2
	EGF	ENSG00000138798	Schizophrenia	83.6	16.4	225	90.3	9.7	227	92.5	7.5	227	89.8	10.2	225	229	2
	FZD3	ENSG00000104290	Schizophrenia	82.6	17.4	46	82.6	17.4	46	93.5	6.5	46	87.0	13.0	45	47	2
	GABRB2	ENSG00000145864	Schizophrenia	75.4	24.6	272	75.4	24.6	272	80.5	19.5	271	86.1	13.9	274	276	1
	GDNF	ENSG00000168621	Schizophrenia	81.6	18.4	38	73.7	26.3	38	76.3	23.7	38	89.5	10.5	38	39	3
	GRIN1	ENSG00000176884	Schizophrenia	25.0	75.0	4	25.0	75.0	4	25.0	75.0	4	25.0	75.0	4	4	0
	GRIN2B	ENSG00000150086	Schizophrenia	83.6	16.4	676	79.1	20.9	676	77.1	22.9	673	80.1	19.9	675	684	1
	GRM3	ENSG00000198822	Schizophrenia	70.8	29.2	229	67.3	32.7	229	67.3	32.7	229	78.6	21.4	228	229	0
	HTR1B	ENSG00000135312	Schizophrenia	100	0	7	71.4	28.6	7	71.4	28.6	7	100	0	7	7	0
	HTR2A	ENSG00000102468	Schizophrenia	81.0	19.0	131	73.9	26.1	130	73.4	26.6	131	81.8	18.2	131	131	0
	KCNN3	ENSG00000143603	Schizophrenia	77.4	22.6	243	70.9	29.1	243	72.1	27.9	243	81.7	18.3	244	247	2
	NOTCH4	ENSG00000204301	Schizophrenia	91.8	8.2	49	91.8	8.2	49	91.8	8.2	49	91.8	8.2	49	49	0
	NRG1	ENSG00000157168	Schizophrenia	78.6	21.4	260	73.6	26.4	260	74.0	26.0	260	83.0	17.0	262	263	1
	NTF3	ENSG00000185652	Schizophrenia	100	0	2	50.0	50.0	2	50.0	50.0	2	100	0	2	16	88
	PLA2G1B	ENSG00000170890	Schizophrenia	90.9	9.1	11	81.8	18.2	11	90.9	9.1	11	90.9	9.1	11	11	0
	PRODH	ENSG00000100033	Schizophrenia	94.3	5.7	35	88.6	11.4	35	88.6	11.4	35	97.1	2.9	35	37	5
	RGS4	ENSG00000117152	Schizophrenia	25.0	75.0	4	50.0	50.0	4	25.0	75.0	4	50.0	50.0	4	4	0
	RTN4	ENSG00000115310	Schizophrenia	89.9	10.1	105	81.4	18.6	106	81.4	18.6	106	90.5	9.5	105	107	2
	SLC6A3	ENSG00000142319	Schizophrenia	87.4	12.6	49	81.8	18.2	49	84.9	15.1	49	85.3	14.7	49	53	8
	SLC6A4	ENSG00000108576	Schizophrenia	80.3	19.7	40	72.2	27.8	39	72.2	27.8	39	77.8	22.2	40	40	0
	TH	ENSG00000180176	Schizophrenia	80.0	20.0	10	70.0	30.0	10	60.0	40.0	10	90.0	10.0	10	11	9
	TPH1	ENSG00000129167	Schizophrenia	61.1	38.9	18	66.7	33.3	18	72.2	27.8	18	61.1	38.9	18	18	0
	ZDHHC8	ENSG00000099904	Schizophrenia	60.0	40.0	5	80.0	20.0	5	80.0	20.0	5	80.0	20.0	5	6	17
	FBN1	ENSG00000166147	Scleroderma	75.5	24.5	305	77.1	22.9	305	79.8	20.2	305	84.4	15.6	307	309	1
	CD14	ENSG00000170458	Sepsis	100	0	3	66.7	33.3	3	100	0	3	100	0	3	3	0
	TNF	ENSG00000204490	Sepsis	100	0	1	100	0	1	100	0	1	100	0	1	1	0
	BRAF	ENSG00000157764	Skin cancer	78.2	21.8	104	78.2	21.8	104	78.2	21.8	104	94.8	5.2	104	105	1
	CDKN2A	ENSG00000147889	Skin cancer	91.4	8.6	35	91.4	8.6	35	91.4	8.6	35	91.4	8.6	35	35	0
	EGF	ENSG00000138798	Skin cancer	83.6	16.4	225	90.3	9.7	227	92.5	7.5	227	89.8	10.2	225	229	2
	MC1R	ENSG00000198211	Skin cancer	80.0	20.0	10	60.0	40.0	10	60.0	40.0	10	80.0	20.0	10	10	0
	XRCC3	ENSG00000126215	Skin cancer	69.2	30.8	26	69.2	30.8	26	76.9	23.1	26	73.1	26.9	26	26	0
	ACE	ENSG00000159640	SLEa	71.9	28.1	20	75.0	25.0	20	61.1	38.9	20	80.0	20.0	20	21	5
	CTLA4	ENSG00000163599	SLEa	75.0	25.0	4	50.0	50.0	4	50.0	50.0	4	75.0	25.0	4	4	0
	FCGR2A	ENSG00000143226	SLEa	64.9	35.1	37	67.6	32.4	37	70.3	29.7	37	70.3	29.7	37	37	0
	FCGR2B	ENSG00000072694	SLEa	83.0	17.0	53	79.2	20.8	53	79.2	20.8	53	81.1	18.9	53	56	5
	FCGR3A	ENSG00000203747	SLEa	100	0	13	100	0	13	100	0	13	100	0	13	15	13
	FCGR3B	ENSG00000162747	SLEa	80.0	20.0	5	80.0	20.0	5	80.0	20.0	5	80.0	20.0	5	5	0
	IL10	ENSG00000136634	SLEa	100	0	14	64.3	35.7	14	71.4	28.6	14	92.9	7.1	14	14	0
	IL8	ENSG00000169429	SLEa	100	0	3	100	0	3	100	0	3	100	0	3	3	0
	IRF5	ENSG00000128604	SLEa	75.0	25.0	4	75.0	25.0	4	75.0	25.0	4	75.0	25.0	4	4	0
	MBL2	ENSG00000165471	SLEa	81.3	18.8	16	81.3	18.8	16	81.3	18.8	16	94.4	5.6	18	18	11
	PTPN22	ENSG00000134242	SLEa	77.8	22.2	27	80.8	19.2	26	80.8	19.2	26	66.7	33.3	27	28	4
	TLR9	ENSG00000173366	SLEa	66.7	33.3	12	66.7	33.3	12	75.0	25.0	12	66.7	33.3	12	12	0
	TNFRSF1B	ENSG00000028137	SLEa	75.1	24.9	67	75.1	24.9	67	73.6	26.4	67	75.1	24.9	67	67	0
	CLOCK	ENSG00000134852	Sleep disorder	92.0	8.0	110	70.5	29.5	107	70.5	29.5	107	82.8	17.2	110	110	0
	MMP3	ENSG00000149968	Stenosis	75.0	25.0	24	95.8	4.2	24	95.8	4.2	24	91.7	8.3	24	24	0
	NOS3	ENSG00000164867	Stenosis	70.0	30.0	10	70.0	30.0	10	70.0	30.0	10	70.0	30.0	10	10	0
	HTR2A	ENSG00000102468	Suicide	81.0	19.0	131	73.9	26.1	130	73.4	26.6	131	81.8	18.2	131	131	0
	SLC6A4	ENSG00000108576	Suicide	80.3	19.7	40	72.2	27.8	39	72.2	27.8	39	77.8	22.2	40	40	0
	TPH1	ENSG00000129167	Suicide	61.1	38.9	18	66.7	33.3	18	72.2	27.8	18	61.1	38.9	18	18	0
	TPH2	ENSG00000139287	Suicide	65.6	34.4	154	68.9	31.1	154	66.9	33.1	154	78.0	22.0	154	154	0
	ACE	ENSG00000159640	T1DMa	71.9	28.1	20	75.0	25.0	20	61.1	38.9	20	80.0	20.0	20	21	5
	CTLA4	ENSG00000163599	T1DMa	75.0	25.0	4	50.0	50.0	4	50.0	50.0	4	75.0	25.0	4	4	0
	CXCL12	ENSG00000107562	T1DMa	80.7	19.3	35	80.7	19.3	35	77.8	22.2	35	83.7	16.3	35	35	0
	HLA-DPB1	ENSG00000168383	T1DMa	60.8	39.2	81	84.1	15.9	82	86.7	13.3	83	87.7	12.3	81	84	4
	HLA-DQA1	ENSG00000196735	T1DMa	100	0	1	100	0	1	100	0	1	100	0	1	1	0
	IFNG	ENSG00000111537	T1DMa	70.0	30.0	10	90.0	10.0	10	90.0	10.0	10	90.0	10.0	10	10	0
	IL10	ENSG00000136634	T1DMa	100	0	14	64.3	35.7	14	71.4	28.6	14	92.9	7.1	14	14	0
	IL12B	ENSG00000113302	T1DMa	92.7	7.3	41	92.7	7.3	41	97.6	2.4	41	100	0	41	41	0
	IL18	ENSG00000150782	T1DMa	90.3	9.7	31	93.5	6.5	31	93.5	6.5	31	90.3	9.7	31	33	6
	INS	ENSG00000129965	T1DMa	66.7	33.3	12	69.2	30.8	13	75.0	25.0	12	100	0	13	13	8
	MICA	ENSG00000183214	T1DMa	-	-	0	-	-	0	-	-	0	-	-	0	48	100
	NEUROD1	ENSG00000162992	T1DMa	100	0	3	100	0	3	100	0	3	100	0	3	3	0
	PTPN22	ENSG00000134242	T1DMa	77.8	22.2	27	80.8	19.2	26	80.8	19.2	26	66.7	33.3	27	28	4
	SUMO4	ENSG00000177688	T1DMa	100	0	1	100	0	1	100	0	1	100	0	1	1	0
	TAP2	ENSG00000204267	T1DMa	95.6	4.4	30	100	0	29	100	0	29	94.6	5.4	28	30	0
	VDR	ENSG00000111424	T1DMa	89.1	10.9	95	88.5	11.5	93	88.5	11.5	93	88.8	11.2	93	96	1
	ABCC8	ENSG00000006071	T2DMa	78.9	21.1	114	74.7	25.3	114	74.7	25.3	114	80.1	19.9	115	116	2
	ACE	ENSG00000159640	T2DMa	71.9	28.1	20	75.0	25.0	20	61.1	38.9	20	80.0	20.0	20	21	5
	ADIPOQ	ENSG00000181092	T2DMa	77.8	22.2	18	88.9	11.1	18	77.8	22.2	18	88.9	11.1	18	18	0
	ADIPOR1	ENSG00000159346	T2DMa	94.8	5.2	17	88.2	11.8	17	82.4	17.6	17	94.9	5.1	17	17	0
	ADIPOR2	ENSG00000006831	T2DMa	80.8	19.2	105	87.9	12.1	104	87.9	12.1	104	94.2	5.8	105	105	0
	AGER	ENSG00000204305	T2DMa	83.3	16.7	6	83.3	16.7	6	83.3	16.7	6	83.3	16.7	6	6	0
	BTC	ENSG00000174808	T2DMa	64.3	35.7	42	54.8	45.2	42	57.1	42.9	42	71.4	28.6	42	42	0
	CAPN10	ENSG00000142330	T2DMa	77.6	22.4	25	70.8	29.2	25	70.8	29.2	25	84.0	16.0	25	26	4
	CTLA4	ENSG00000163599	T2DMa	75.0	25.0	4	50.0	50.0	4	50.0	50.0	4	75.0	25.0	4	4	0
	DIO2	ENSG00000211448	T2DMa	45.5	54.5	11	90.9	9.1	11	72.7	27.3	11	63.6	36.4	11	11	0
	ENPP1	ENSG00000197594	T2DMa	77.9	22.1	84	76.6	23.4	84	76.6	23.4	84	79.4	20.6	86	87	3
	FABP2	ENSG00000145384	T2DMa	64.7	35.3	17	82.4	17.6	17	82.4	17.6	17	88.2	11.8	17	17	0
	GCGR	ENSG00000215644	T2DMa	74.1	25.9	115	71.5	28.5	115	71.5	28.5	115	78.7	21.3	117	120	4
	GCK	ENSG00000106633	T2DMa	89.7	10.3	39	92.3	7.7	39	92.3	7.7	39	89.7	10.3	39	39	0
	GHRL	ENSG00000157017	T2DMa	100	0	11	100	0	11	100	0	11	100	0	11	11	0
	GNB3	ENSG00000111664	T2DMa	75.0	25.0	4	75.0	25.0	4	75.0	25.0	4	75.0	25.0	4	4	0
	GYS1	ENSG00000104812	T2DMa	88.2	11.8	17	82.4	17.6	17	82.4	17.6	17	88.2	11.8	17	17	0
	HNF4A	ENSG00000101076	T2DMa	75.6	24.4	96	72.8	27.2	97	72.8	27.2	97	73.8	26.2	97	97	1
	IAPP	ENSG00000121351	T2DMa	72.7	27.3	11	72.7	27.3	11	72.7	27.3	11	81.8	18.2	11	12	8
	IDE	ENSG00000119912	T2DMa	90.8	9.2	65	86.2	13.8	65	86.2	13.8	65	93.8	6.2	65	65	0
	IGF1	ENSG00000017427	T2DMa	84.4	15.6	80	84.4	15.6	80	84.4	15.6	80	85.4	14.6	79	81	1
	IGF2	ENSG00000167244	T2DMa	66.7	33.3	12	69.2	30.8	13	75.0	25.0	12	100	0	13	13	8
	INS	ENSG00000129965	T2DMa	66.7	33.3	12	69.2	30.8	13	75.0	25.0	12	100	0	13	13	8
	INSR	ENSG00000171105	T2DMa	75.3	24.7	156	69.4	30.6	157	68.7	31.3	157	79.2	20.8	157	166	6
	IPF1	ENSG00000139515	T2DMa	100	0	1	100	0	1	100	0	1	100	0	1	1	0
	IRS1	ENSG00000169047	T2DMa	58.0	42.0	50	58.0	42.0	50	58.0	42.0	50	58.0	42.0	50	52	4
	IRS2	ENSG00000185950	T2DMa	86.8	13.2	38	81.6	18.4	38	81.6	18.4	38	89.7	10.3	39	39	3
	LEPR	ENSG00000116678	T2DMa	77.3	22.7	249	70.2	29.8	248	70.2	29.8	248	76.2	23.8	247	254	2
	LMNA	ENSG00000160789	T2DMa	63.7	36.3	23	67.4	32.6	23	67.4	32.6	23	70.3	29.8	24	25	8
	LPL	ENSG00000175445	T2DMa	76.9	23.1	63	76.9	23.1	63	76.9	23.1	63	81.8	18.2	63	65	3
	MTHFR	ENSG00000177000	T2DMa	87.7	12.3	38	85.0	15.0	38	87.7	12.3	38	87.4	12.6	38	40	5
	NEUROD1	ENSG00000162992	T2DMa	100	0	3	100	0	3	100	0	3	100	0	3	3	0
	NEUROG3	ENSG00000122859	T2DMa	100	0	1	0	100	1	0	100	1	0	100	1	1	0
	NOS3	ENSG00000164867	T2DMa	70.0	30.0	10	70.0	30.0	10	70.0	30.0	10	70.0	30.0	10	10	0
	NPY	ENSG00000122585	T2DMa	83.3	16.7	30	83.3	16.7	30	83.3	16.7	30	83.3	16.7	30	30	0
	NR3C1	ENSG00000113580	T2DMa	79.4	20.6	154	75.4	24.6	153	75.4	24.6	153	78.2	21.8	154	157	2
	PAX4	ENSG00000106331	T2DMa	76.9	23.1	13	94.4	5.6	13	94.4	5.6	13	76.9	23.1	13	13	0
	PCK1	ENSG00000124253	T2DMa	88.2	11.8	17	88.9	11.1	18	88.9	11.1	18	72.2	27.8	18	18	6
	PON1	ENSG00000005421	T2DMa	78.3	21.7	60	76.7	23.3	60	73.3	26.7	60	85.0	15.0	60	60	0
	PPARA	ENSG00000186951	T2DMa	76.9	23.1	98	76.9	23.1	98	76.9	23.1	98	84.4	15.6	98	102	4
	PPARG	ENSG00000132170	T2DMa	83.8	16.2	172	77.1	22.9	170	77.1	22.9	170	76.9	23.1	172	176	2
	PPARGC1A	ENSG00000109819	T2DMa	88.1	11.9	118	85.4	14.6	118	86.3	13.7	118	85.7	14.3	117	119	1
	PPP1R3A	ENSG00000154415	T2DMa	77.8	22.2	27	71.9	28.1	28	71.9	28.1	28	89.3	10.7	28	28	4
	PRKCZ	ENSG00000067606	T2DMa	72.7	27.3	68	68.2	31.8	68	68.2	31.8	68	86.4	13.6	68	69	1
	PTPN1	ENSG00000196396	T2DMa	70.4	29.6	60	67.0	33.0	60	67.0	33.0	60	90.3	9.7	62	62	3
	RETN	ENSG00000104918	T2DMa	0	100	1	0	100	1	0	100	1	100	0	1	1	0
	SERPINE1	ENSG00000106366	T2DMa	92.3	7.7	26	92.3	7.7	26	96.2	3.8	26	96.2	3.8	26	27	4
	TCF1	ENSG00000135100	T2DMa	79.5	20.5	32	72.2	27.8	32	66.9	33.1	32	76.2	23.8	32	34	6
	TCF7L2	ENSG00000148737	T2DMa	79.3	20.7	156	74.2	25.8	155	74.4	25.6	156	80.8	19.2	155	156	0
	TNF	ENSG00000204490	T2DMa	100	0	1	100	0	1	100	0	1	100	0	1	1	0
	UCP1	ENSG00000109424	T2DMa	50.0	50.0	10	60.0	40.0	10	50.0	50.0	10	70.0	30.0	10	10	0
	UCP2	ENSG00000175567	T2DMa	60.0	40.0	5	60.0	40.0	5	60.0	40.0	5	60.0	40.0	5	5	0
	UCP3	ENSG00000175564	T2DMa	81.0	19.0	21	66.7	33.3	21	66.7	33.3	21	95.2	4.8	21	21	0
	UTS2	ENSG00000049247	T2DMa	75.0	25.0	4	100	0	4	100	0	4	100	0	4	4	0
	DRD3	ENSG00000151577	Tardive dyskinesia	72.3	27.7	61	72.3	27.7	61	72.3	27.7	61	86.9	13.1	61	61	0
	HTR2A	ENSG00000102468	Tardive dyskinesia	81.0	19.0	131	73.9	26.1	130	73.4	26.6	131	81.8	18.2	131	131	0
	BRAF	ENSG00000157764	Thyroid cancer	78.2	21.8	104	78.2	21.8	104	78.2	21.8	104	94.8	5.2	104	105	1
	RET	ENSG00000165731	Thyroid cancer	86.4	13.6	58	69.6	30.4	58	82.9	17.1	58	82.9	17.1	58	59	2
	CTLA4	ENSG00000163599	Thyroiditis	75.0	25.0	4	50.0	50.0	4	50.0	50.0	4	75.0	25.0	4	4	0
	TG	ENSG00000042832	Thyroiditis	76.7	23.3	568	71.8	28.2	567	71.1	28.9	567	80.1	19.9	568	580	2
	IFNG	ENSG00000111537	Tuberculosis	70.0	30.0	10	90.0	10.0	10	90.0	10.0	10	90.0	10.0	10	10	0
	IFNGR1	ENSG00000027697	Tuberculosis	82.4	17.6	17	88.2	11.8	17	82.4	17.6	17	88.2	11.8	17	19	11
	IL12B	ENSG00000113302	Tuberculosis	92.7	7.3	41	92.7	7.3	41	97.6	2.4	41	100	0	41	41	0
	IL12RB1	ENSG00000096996	Tuberculosis	77.4	22.6	21	77.4	22.6	21	77.4	22.6	21	77.4	22.6	21	21	0
	SLC11A1	ENSG00000018280	Tuberculosis	83.3	16.7	6	83.3	16.7	6	83.3	16.7	6	100	0	6	6	0
	TLR2	ENSG00000137462	Tuberculosis	100	0	3	100	0	3	100	0	3	100	0	3	3	0
	VDR	ENSG00000111424	Tuberculosis	89.1	10.9	95	88.5	11.5	93	88.5	11.5	93	88.8	11.2	93	96	1
	a AD = Alzheimer's Disease; ADHD = Attention-deficit hyperactivity disorder; BMD = Bone Mineral Density, mainly Osteoporosis-related; CAD = Coronary Artery Disease;
	CJD = Creutzfeldt-Jakob disease; CLD = Chronic liver disease; COPD = Chronic obstructive pulmonary disease; FMF = Familial Mediterranean fever; GVHD = Graft-versus-host
	disease; IBD = Inflammatory bowel disease; OCD = Obsessive–compulsive disorder; PD = Parkinson's Disease; POS = Polycystic ovary syndrome; SLE = Systemic lupus
	erythematosus; Stroke - CVA = Cerebrovascular accident; T1DM = Diabetes, type 1; T2DM = Diabetes, type 2
	b % = Percentage of genic SNPs that lack information on ancestrality status
