# Supplementary material for: Recent human evolution has shaped geographical differences in susceptibility to disease
Source: BMC Genomics. 2011 Jan 24;12:55. doi: 10.1186/1471-2164-12-55 (PMC3039608; doi:10.1186/1471-2164-12-55)
Supplement: Additional file 10 — Gene enrichment analysis for the PANTHER database "Biological Process" categories for the 403 genes from the 890 associations of the Global Set. [file 1471-2164-12-55-S10.XLS]

## Sheet: S3
	BIOLOGICAL PROCESS	GENES IN NCBI	GENES in GLOBAL SETa	EXPECTEDb	+/-c	p-valued
	Biological process unclassified	11321	35	175.84	-	2.17E-53
	Immunity and defense	1318	102	20.47	+	2.11E-40
	Signal transduction	3406	161	52.9	+	9.71E-40
	Cell surface receptor mediated signal transduction	1638	100	25.44	+	2.22E-30
	Ligand-mediated signaling	421	50	6.54	+	5.42E-26
	Cell communication	1213	77	18.84	+	1.21E-23
	Cytokine and chemokine mediated signaling pathway	252	33	3.91	+	6.32E-18
	Lipid, fatty acid and steroid metabolism	770	47	11.96	+	9.07E-14
	Apoptosis	531	37	8.25	+	2.07E-12
	Neuronal activities	569	38	8.84	+	3.37E-12
	Steroid metabolism	183	23	2.84	+	6.09E-12
	Transport	1306	59	20.29	+	8.98E-12
	JAK-STAT cascade	85	15	1.32	+	2.27E-09
	Macrophage-mediated immunity	140	18	2.17	+	2.53E-09
	Blood clotting	92	15	1.43	+	4.94E-09
	Blood circulation and gas exchange	89	14	1.38	+	7.56E-09
	Cell proliferation and differentiation	1028	45	15.97	+	2.09E-08
	Electron transport	252	21	3.91	+	2.86E-08
	Developmental processes	2152	69	33.43	+	0.00000025
	DNA repair	169	17	2.62	+	0.000000489
	Cell cycle control	418	26	6.49	+	0.000000587
	Inhibition of apoptosis	128	14	1.99	+	0.00000333
	Homeostasis	196	16	3.04	+	0.00000381
	Intracellular signaling cascade	871	37	13.53	+	0.00000756
	B-cell- and antibody-mediated immunity	97	12	1.51	+	0.00000911
	Cytokine/chemokine mediated immunity	125	13	1.94	+	0.0000187
	G-protein mediated signaling	834	35	12.95	+	0.000032
	MAPKKK cascade	181	15	2.81	+	0.0000499
	Oncogenesis	472	23	7.33	+	0.0000654
	T-cell mediated immunity	194	15	3.01	+	0.0000863
	Steroid hormone metabolism	45	8	0.7	+	0.000142
	Granulocyte-mediated immunity	64	9	0.99	+	0.000145
	Other immune and defense	153	13	2.38	+	0.000175
	Proteolysis	960	36	14.91	+	0.000212
	Ion transport	616	27	9.57	+	0.000289
	Receptor protein tyrosine kinase signaling pathway	211	15	3.28	+	0.000328
	Nitric oxide biosynthesis	7	4	0.11	+	0.000763
	DNA metabolism	360	19	5.59	+	0.000784
	Regulation of vasoconstriction, dilation	43	7	0.67	+	0.000913
	Skeletal development	123	11	1.91	+	0.000979
	Lipid and fatty acid transport	131	11	2.03	+	0.00128
	Fatty acid metabolism	187	13	2.9	+	0.00149
	Cell cycle	1009	33	15.67	+	0.00188
	Oogenesis	65	8	1.01	+	0.00206
	Other signal transduction	71	8	1.1	+	0.00282
	Steroid hormone-mediated signaling	52	7	0.81	+	0.00418
	MHCI-mediated immunity	22	5	0.34	+	0.00566
	Synaptic transmission	279	15	4.33	+	0.00616
	Cell structure and motility	1148	34	17.83	+	0.00921
	Nerve-nerve synaptic transmission	81	8	1.26	+	0.00966
	Mesoderm development	551	22	8.56	+	0.0101
	Regulation of lipid, fatty acid and steroid metabolism	27	5	0.42	+	0.0108
	Nitrogen metabolism	21	4	0.33	+	0.0111
	Stress response	200	12	3.11	+	0.013
	Extracellular transport and import	89	8	1.38	+	0.0135
	Cation transport	482	20	7.49	+	0.0176
	Other amino acid metabolism	30	5	0.47	+	0.0177
	Detoxification	71	7	1.1	+	0.0211
	Cholesterol metabolism	68	7	1.06	+	0.0222
	Natural killer cell mediated immunity	74	7	1.15	+	0.0271
	Tumor suppressor	102	8	1.58	+	0.0338
	Glucose homeostasis	20	4	0.31	+	0.0434
	Small molecule transport	134	9	2.08	+	0.0435
	Induction of apoptosis	165	10	2.56	+	0.0457
	Other neuronal activity	136	9	2.11	+	0.0483
	Other receptor mediated signaling pathway	210	11	3.26	+	0.107
	NO mediated signal transduction	10	3	0.16	+	0.109
	Amino acid metabolism	230	10	3.57	+	0.113
	NF-kappaB cascade	71	6	1.1	+	0.189
	Other apoptosis	14	3	0.22	+	0.21
	Cell motility	352	14	5.47	+	0.212
	Protein metabolism and modification	3040	63	47.22	+	0.34
	Carbohydrate metabolism	592	17	9.2	+	0.385
	Interferon-mediated immunity	63	5	0.98	+	0.477
	Anion transport	90	6	1.4	+	0.615
	Coenzyme and prosthetic group metabolism	174	7	2.7	+	0.628
	Other homeostasis activities	69	5	1.07	+	0.697
	Gametogenesis	241	10	3.74	+	0.727
	Muscle contraction	198	7	3.08	+	1
	Pain sensation	32	3	0.5	+	1
	Sensory perception	506	13	7.86	+	1
	Receptor protein serine/threonine kinase signaling pathway	40	1	0.62	+	1
	Non-vertebrate process	20	1	0.31	+	1
	Antioxidation and free radical removal	38	1	0.59	+	1
	Oncogene	122	4	1.89	+	1
	Sulfur metabolism	93	2	1.44	+	1
	Protein disulfide-isomerase reaction	17	0	0.26	-	1
	Other phosphate metabolism	1	0	0.02	-	1
	Protein ADP-ribosylation	10	0	0.16	-	1
	Protein glycosylation	193	0	3	-	1
	Protein acetylation	29	1	0.45	+	1
	Protein methylation	10	0	0.16	-	1
	Protein phosphorylation	660	19	10.25	+	1
	Protein modification	1157	23	17.97	+	1
	Protein folding	186	0	2.89	-	1
	Protein biosynthesis	591	4	9.18	-	1
	RNA catabolism	65	0	1.01	-	1
	Apoptotic processes	18	0	0.28	-	1
	Other nucleoside, nucleotide and nucleic acid metabolism	29	0	0.45	-	1
	Sex determination	14	1	0.22	+	1
	Nucleoside, nucleotide and nucleic acid transport	58	0	0.9	-	1
	Heart development	51	1	0.79	+	1
	Regulation of nucleoside, nucleotide metabolism	15	1	0.23	+	1
	Muscle development	143	2	2.22	-	1
	Metabolism of cyclic nucleotides	45	1	0.7	+	1
	rRNA metabolism	66	0	1.03	-	1
	tRNA metabolism	42	0	0.65	-	1
	RNA localization	33	0	0.51	-	1
	Reverse transcription	9	0	0.14	-	1
	mRNA end-processing and stability	20	0	0.31	-	1
	mRNA capping	3	0	0.05	-	1
	Gut mesoderm development	14	1	0.22	+	1
	Endoderm development	12	0	0.19	-	1
	Ectoderm development	692	18	10.75	+	1
	Segment specification	100	5	1.55	+	1
	Anterior/posterior patterning	67	3	1.04	+	1
	Determination of dorsal/ventral axis	16	1	0.25	+	1
	mRNA polyadenylation	28	0	0.43	-	1
	Embryogenesis	141	6	2.19	+	1
	mRNA splicing	214	0	3.32	-	1
	Pre-mRNA processing	291	0	4.52	-	1
	Fertilization	41	0	0.64	-	1
	Other mRNA transcription	21	0	0.33	-	1
	mRNA transcription termination	10	0	0.16	-	1
	mRNA transcription regulation	1459	33	22.66	+	1
	mRNA transcription elongation	44	0	0.68	-	1
	mRNA transcription initiation	73	0	1.13	-	1
	General mRNA transcription activities	45	0	0.7	-	1
	mRNA transcription	1914	34	29.73	+	1
	DNA recombination	44	3	0.68	+	1
	DNA degradation	12	0	0.19	-	1
	Neurogenesis	587	16	9.12	+	1
	DNA replication	155	2	2.41	-	1
	Spermatogenesis and motility	129	0	2	-	1
	Pyrimidine metabolism	42	1	0.65	+	1
	Meiosis	84	5	1.3	+	1
	Purine metabolism	65	1	1.01	-	1
	Nucleoside, nucleotide and nucleic acid metabolism	3343	58	51.92	+	1
	Other lipid, fatty acid and steroid metabolism	25	3	0.39	+	1
	Other sensory perception	15	1	0.23	+	1
	Angiogenesis	54	3	0.84	+	1
	Lipid and fatty acid binding	27	1	0.42	+	1
	Hearing	39	0	0.61	-	1
	Vision	199	7	3.09	+	1
	Pheromone response	9	0	0.14	-	1
	Acyl-CoA metabolism	22	0	0.34	-	1
	Fatty acid desaturation	4	0	0.06	-	1
	Taste	7	1	0.11	+	1
	Fatty acid beta-oxidation	27	1	0.42	+	1
	Olfaction	198	1	3.08	-	1
	Fatty acid biosynthesis	14	1	0.22	+	1
	Chemosensory perception	207	2	3.22	-	1
	Miscellaneous	140	5	2.17	+	1
	Amino acid catabolism	50	1	0.78	+	1
	Other blood circulation and gas exchange activity	18	2	0.28	+	1
	Amino acid transport	47	0	0.73	-	1
	Amino acid metabolism regulation	2	0	0.03	-	1
	Amino acid biosynthesis	46	1	0.71	+	1
	Other carbohydrate metabolism	56	1	0.87	+	1
	Monosaccharide metabolism	43	2	0.67	+	1
	Disaccharide metabolism	5	0	0.08	-	1
	Action potential propagation	23	2	0.36	+	1
	Neuromuscular synaptic transmission	23	2	0.36	+	1
	Other cell cycle process	9	0	0.14	-	1
	Chromosome segregation	121	4	1.88	+	1
	Cytokinesis	115	1	1.79	-	1
	Other polysaccharide metabolism	142	3	2.21	+	1
	Other developmental process	104	2	1.62	+	1
	Tricarboxylic acid pathway	36	0	0.56	-	1
	Pentose-phosphate shunt	10	0	0.16	-	1
	Lactation, mammary development	13	0	0.2	-	1
	Gluconeogenesis	17	2	0.26	+	1
	Neurotransmitter release	107	3	1.66	+	1
	Glycolysis	46	1	0.71	+	1
	Carbohydrate transport	50	2	0.78	+	1
	Regulation of carbohydrate metabolism	13	1	0.2	+	1
	Complement-mediated immunity	56	3	0.87	+	1
	MHCII-mediated immunity	34	2	0.53	+	1
	Other transport	61	1	0.95	+	1
	Other protein targeting and localization	18	0	0.28	-	1
	Asymmetric protein localization	20	1	0.31	+	1
	Protein targeting	113	1	1.76	-	1
	Protein targeting and localization	253	2	3.93	-	1
	Other intracellular protein traffic	62	1	0.96	+	1
	Glycogen metabolism	52	3	0.81	+	1
	Other steroid metabolism	13	0	0.2	-	1
	Mitochondrial transport	27	0	0.42	-	1
	Bile acid metabolism	1	0	0.02	-	1
	Nuclear transport	135	1	2.1	-	1
	Receptor mediated endocytosis	111	3	1.72	+	1
	Other sulfur metabolism	17	1	0.26	+	1
	Other carbon metabolism	82	2	1.27	+	1
	Phosphate transport	17	0	0.26	-	1
	Calcium ion homeostasis	38	2	0.59	+	1
	Polyphosphate biosynthesis	3	0	0.05	-	1
	Lipid metabolism	151	4	2.35	+	1
	Regulation of phosphate metabolism	3	0	0.05	-	1
	Polyphosphate catabolism	3	0	0.05	-	1
	Phosphate metabolism	117	3	1.82	+	1
	Other nitrogen metabolism	2	0	0.03	-	1
	Nitrogen utilization	6	0	0.09	-	1
	Endocytosis	277	4	4.3	-	1
	Constitutive exocytosis	11	0	0.17	-	1
	Other metabolism	559	12	8.68	+	1
	Regulated exocytosis	48	1	0.75	+	1
	Exocytosis	163	2	2.53	-	1
	Intracellular protein traffic	1008	12	15.66	-	1
	Cell structure	687	16	10.67	+	1
	Cell adhesion	622	16	9.66	+	1
	Hematopoiesis	75	1	1.16	-	1
	Other oncogenesis	69	3	1.07	+	1
	Cell adhesion-mediated signaling	379	10	5.89	+	1
	Mitosis	382	9	5.93	+	1
	Other coenzyme and prosthetic group metabolism	9	0	0.14	-	1
	Vitamin/cofactor transport	48	2	0.75	+	1
	Lysosome transport	12	1	0.19	+	1
	Porphyrin metabolism	15	1	0.23	+	1
	Pterin metabolism	8	0	0.12	-	1
	Vitamin catabolism	1	0	0.02	-	1
	Vitamin biosynthesis	21	0	0.33	-	1
	Vitamin metabolism	42	1	0.65	+	1
	Coenzyme metabolism	61	2	0.95	+	1
	Other pathways of electron transport	20	0	0.31	-	1
	Other intracellular signaling cascade	225	3	3.49	-	1
	Peroxisome transport	14	0	0.22	-	1
	Pinocytosis	7	0	0.11	-	1
	JNK cascade	61	2	0.95	+	1
	Phagocytosis	39	0	0.61	-	1
	General vesicle transport	251	2	3.9	-	1
	Extracellular matrix protein-mediated signaling	62	2	0.96	+	1
	Calcium mediated signaling	116	4	1.8	+	1
	Chromatin packaging and remodeling	237	0	3.68	-	1
	Phospholipid metabolism	151	3	2.35	+	1
	Sulfur redox metabolism	20	0	0.31	-	1
	Ferredoxin metabolism	4	0	0.06	-	1
	Oxidative phosphorylation	78	1	1.21	-	1
	Growth factor homeostasis	7	1	0.11	+	1
	Other protein metabolism	48	0	0.75	-	1
	Amino acid activation	38	0	0.59	-	1
	Translational regulation	88	3	1.37	+	1
	Protein complex assembly	68	2	1.06	+	1
	Protein-lipid modification	21	0	0.33	-	1
	a This value indicates how many genes from the global set (out of n = 403) are ascribed to this category in the Panther database of Biological Processes
	b This value indicates how many genes are expected if the Global Set of genes would come from a random genome-wide distribution of genes
	c + = excess of this category of biological process in the Global Set of genes; - = lower number of genes in the Global Set from this category of Biological Process
	d Bonferroni corrected p-value
